# Supplementary material for: The BnTFL1‐BnJAM3‐BnSWEETs Module Orchestrates Seed Storage Reserve Accumulation in Brassica napus
Source: Adv Sci (Weinh). 2026 Apr 9:e23054. Online ahead of print. doi: 10.1002/advs.202523054 (PMC13334682; doi:10.1002/advs.202523054)
Supplement: Supplementary file 2 — Supporting File 2: advs75198‐sup‐0002‐Figures1.xlsx. [file ADVS-9999-e23054-s002.xlsx]

## Sheet: Supplementary Table S1
Table S1. Primers used in this study.
Primer name	Primer sequences (5′-3′)	Annotations
BnJAM3-sgRNA-F	attgCCAGAGACATAAGTTCCAGC	BnJAM3–Cas9
BnJAM3-sgRNA-R	aaacGCTGGAACTTATGTCTCTGG
35S:BnaA01.JAM3–6HA-Kpn I_F	TCTAGAGGATCCCCGggtaccATGGGTCAAAAGTTCTGGGA	35S:BnaA01.JAM3–6HA
35S:BnaA01.JAM3–6HA-Spe I_R	GTATGGGTAACTAGAactagtCTGTGCGAGAGAGGTGAGGA
35S:BnaA01.JAM3–GFP-EcoR I_F	GATAAGCTTGATATCgaattcATGGGTCAAAAGTTCTGGGA	35S:BnaA01.JAM3–GFP
35S:BnaA01.JAM3–GFP-Xma I_R	CATACTAGTGGATCCcccgggCTGTGCGAGAGAGGTGAGGA
35S:BnaA03.JAM3–GFP-EcoR I_F	GATAAGCTTGATATCgaattcATGAACGTTACAGGAGAATC	35S:BnaA03.JAM3–GFP
35S:BnaA03.JAM3–GFP-Xma I_R	CATACTAGTGGATCCcccgggCTGTGAGAGAGAAGCGAGGA
35S:BnaC01.JAM3–GFP-EcoR I_F	GATAAGCTTGATATCgaattcATGGGTCAAAAGTTCTGGGA	35S:BnaC01.JAM3–GFP
35S:BnaC01.JAM3–GFP-Xma I_R	CATACTAGTGGATCCcccgggGTGTGCTAGAGAGGTGAGGA
35S:BnaC07.JAM3–GFP-EcoR I_F	GATAAGCTTGATATCgaattcATGAACGTTACAGGAGGAGA	35S:BnaC07.JAM3–GFP
35S:BnaC07.JAM3–GFP-Xma I_R	CATACTAGTGGATCCcccgggCTGCGAGAGAGAGGTGAGGA
pGADT7:BnaA01.JAM3-Nde I_F	GTACCAGATTACGCTcatatgATGGGTCAAAAGTTCTGGGA	pGADT7–BnaA01.JAM3
pGADT7:BnaA01.JAM3-EcoR I_R	ATGCCCACCCGGGTGgaattcCTGTGCGAGAGAGGTGAGGA
pGADT7:BnaA03.JAM3-Nde I_F	GTACCAGATTACGCTcatatgATGAACGTTACAGGAGAATC	pGADT7–BnaA03.JAM3
pGADT7:BnaA03.JAM3-EcoR I_R	ATGCCCACCCGGGTGgaattcCTGTGAGAGAGAAGCGAGGA
pGADT7:BnaC01.JAM3-Nde I_F	GTACCAGATTACGCTcatatgATGGGTCAAAAGTTCTGGGA	pGADT7–BnaC01.JAM3
pGADT7:BnaC01.JAM3-EcoR I_R	ATGCCCACCCGGGTGgaattcGTGTGCTAGAGAGGTGAGGA
pGADT7:BnaC07.JAM3-Nde I_F	GTACCAGATTACGCTcatatgATGAACGTTACAGGAGGAGA	pGADT7–BnaC07.JAM3
pGADT7:BnaC07.JAM3-EcoR I_R	ATGCCCACCCGGGTGgaattcCTGCGAGAGAGAGGTGAGGA
pGBKT7:BnaC03.TFL1-Nde I_F	TCAGAGGAGGACCTGcatatgATGGGAGAAAGAGTGATAG	pGBKT7–BnaC03.TFL1
pGBKT7:BnaC03.TFL1-EcoR I_R	TCGACGGATCCCCGGgaattcACGTCTTCGAGCTGCAGTT
GST–BnaA01.JAM3-BamH I_F	ATCTGGTTCCGCGTggatccATGGGTCAAAAGTTCTGGGA	GST–BnaA01.JAM3
GST–BnaA01.JAM3-EcoR I_R	TCGAGTCGACCCGGgaattcCTGTGCGAGAGAGGTGAGGA
GST–BnaA03.JAM3-BamH I_F	ATCTGGTTCCGCGTggatccATGAACGTTACAGGAGAATC	GST–BnaA03.JAM3
GST–BnaA03.JAM3-EcoR I_R	TCGAGTCGACCCGGgaattcCTGTGAGAGAGAAGCGAGGA
GST–BnaC01.JAM3-BamH I_F	ATCTGGTTCCGCGTggatccATGGGTCAAAAGTTCTGGGA	GST–BnaC01.JAM3
GST–BnaC01.JAM3-EcoR I_R	TCGAGTCGACCCGGgaattcGTGTGCTAGAGAGGTGAGGA
GST–BnaC07.JAM3-BamH I_F	ATCTGGTTCCGCGTggatccATGAACGTTACAGGAGGAGA	GST–BnaC07.JAM3
GST–BnaC07.JAM3-EcoR I_R	TCGAGTCGACCCGGgaattcCTGCGAGAGAGAGGTGAGGA
His–BnaC03.TFL1-EcoR I_F	TGGGTCGCGGATCCgaattcATGGGAGAAAGAGTGATAG	His–BnaC03.TFL1
His–BnaC03.TFL1-Sal I_R	GCGGCCGCAAGCTTgtcgacACGTCTTCGAGCTGCAGTT
35S:BnaA01.JAM3–cLUC-BamH I_F	CCGGGGCGGTACCCGggatccaATGGGTCAAAAGTTCTGGGA	35S:BnaA01.JAM3–cLUC
35S:BnaA01.JAM3–cLUC-Pst I _R	ATACGAACGAAAGCTctgcagCTGTGCGAGAGAGGTGAGGA
35S:BnaA03.JAM3–cLUC-BamH I_F	CCGGGGCGGTACCCGggatccaATGAACGTTACAGGAGAATC	35S:BnaA03.JAM3–cLUC
35S:BnaA03.JAM3–cLUC-Pst I _R	ATACGAACGAAAGCTctgcagCTGTGAGAGAGAAGCGAGGA
35S:BnaC01.JAM3–cLUC-BamH I_F	CCGGGGCGGTACCCGggatccaATGGGTCAAAAGTTCTGGGA	35S:BnaC01.JAM3–cLUC
35S:BnaC01.JAM3–cLUC-Pst I _R	ATACGAACGAAAGCTctgcagGTGTGCTAGAGAGGTGAGGA
35S:BnaC07.JAM3–cLUC-BamH I_F	CCGGGGCGGTACCCGggatccaATGAACGTTACAGGAGGAGA	35S:BnaC07.JAM3–cLUC
35S:BnaC07.JAM3–cLUC-Pst I _R	ATACGAACGAAAGCTctgcagCTGCGAGAGAGAGGTGAGGA
35S:BnaC03.TFL1–nLUC-BamH I_F	ACGAGCTCGGTACCCGggatccaATGGGAGAAAGAGTGATAG	35S:BnaC03.TFL1–nLUC
35S:BnaC03.TFL1–nLUC-SaI _R	CGCGTACGAGATCTGgtcgacACGTCTTCGAGCTGCAGTT
35S:BnaA01.JAM3–GAL4BD-Age I_F	TTGACTGTATCGCCGaccggtATGGGTCAAAAGTTCTGGGA	35S:BnaA01.JAM3–GAL4BD
35S:BnaA01.JAM3–GAL4BD-Stu I _R	TGAAACCAGAGTTAAaggcctCTGTGCGAGAGAGGTGAGGA
35S:BnaA03.JAM3–GAL4BD-Age I_F	TTGACTGTATCGCCGaccggtATGAACGTTACAGGAGAATC	35S:BnaA03.JAM3–GAL4BD
35S:BnaA03.JAM3–GAL4BD-Stu I _R	TGAAACCAGAGTTAAaggcctCTGTGAGAGAGAAGCGAGGA
35S:BnaC01.JAM3–GAL4BD-Age I_F	TTGACTGTATCGCCGaccggtATGGGTCAAAAGTTCTGGGA	35S:BnaC01.JAM3–GAL4BD
35S:BnaC01.JAM3–GAL4BD-Stu I _R	TGAAACCAGAGTTAAaggcctGTGTGCTAGAGAGGTGAGGA
35S:BnaC07.JAM3–GAL4BD-Age I_F	TTGACTGTATCGCCGaccggtATGAACGTTACAGGAGGAGA	35S:BnaC07.JAM3–GAL4BD
35S:BnaC07.JAM3–GAL4BD-Stu I _R	TGAAACCAGAGTTAAaggcctCTGCGAGAGAGAGGTGAGGA
35S:BnaA01.JAM3–62SK-Pst I _F	GTGGATCCCCCGGGctgcagATGGGTCAAAAGTTCTGGGA	35S:BnaA01.JAM3–62SK
35S:BnaA01.JAM3–62SK-Kpn I_R	CAGCGTACCGAATTggtaccCTGTGCGAGAGAGGTGAGGA
35S:BnaC03.TFL1–62SK-Pst I _F	GTGGATCCCCCGGGctgcagATGGGAGAAAGAGTGATAG	35S:BnaC03.TFL1–62SK
35S:BnaC03.TFL1–62SK-Kpn I_R	CAGCGTACCGAATTggtaccACGTCTTCGAGCTGCAGTT
BnaA06.SWEET12–0800-HindIII_F	GTCGACGGTATCGATaagcttCTGCATGATTTTCTTCTGCCAT	BnaA06.SWEET12–0800
BnaA06.SWEET12–0800-BamH I_R	CGCTCTAGAACTAGTggatccGTAACATATAACGCATGTGCTG
BnaA02.SWEET15–0800-HindIII_F	GTCGACGGTATCGATaagcttTCATAATATCAGAACGTGTGACT	BnaA02.SWEET15–0800
BnaA02.SWEET15–0800-BamH I_R	CGCTCTAGAACTAGTggatccCCATGACGCCCATTTTCTAT
BnaC02.SWEET15–0800-HindIII_F	GTCGACGGTATCGATaagcttCGCATTAGTAACTAATGATTGATTACA	BnaC02.SWEET15–0800
BnaC02.SWEET15–0800-BamH I_R	CGCTCTAGAACTAGTggatccCCATGACGCCCATTTTCTAT
35S_P	GACCCTTCCTCTATATAAGGAAGTTC
BnaA01.JAM3–Cas9-F	CCCCTTCCCATTCTCGCATC	BnJAM3 mutation test
BnaA01.JAM3–Cas9-R	AGAACAAATACACACTCCTAAGCCA
BnaA03.JAM3–Cas9-F	TTATCAAACCTCCTTGTAAACGC
BnaA03.JAM3–Cas9-R	ACACACTCCTACTAAAGCCTGA
BnaC01.JAM3–Cas9-F	GCGTTTTGCCTAAACTCGGT
BnaC01.JAM3–Cas9-R	TCTCAACATGACATAGAAAGTAAC
BnaC07.JAM3–Cas9-F	CGGTGGACCCTCAACAAGAA
BnaC07.JAM3–Cas9-R	GCCTGAGTTTGTTTTACTTGGC
Cas9-F	CTGTGGTTGGCATGCACATAC
Cas9-R	ACCACTCATCATAGCTCCGC
BnaA01.JAM3-F	AGAAACACGAGAATCAATGGGTC	RT-qPCR
BnaA01.JAM3-R	AGGGAAGAAGCGGATGAGAT
BnaA03.JAM3-F	GGCTATTACCGTGCCTCCC
BnaA03.JAM3-R	TCACTAAGAAGACCTCCCGACT
BnaC01.JAM3-F	CCCAACAAAACGAAACGCCC
BnaC01.JAM3-R	TTGAAATCAGCCGCTTACGAG
BnaC07.JAM3-F	TGCCCCTTCAACTAACATC
BnaC07.JAM3-R	CAACCATTGATTCTCCTCCT
BnaA01.TCP4-F	ACCACCACCACCACCACTTA
BnaA01.TCP4-R	GATACGACGTCGTCGGAGA
BnaC02.KASI-F	CTCAATCCGATCTCACCACA
BnaC02.KASI-R	TCGACGTCGTTGCCGAAGA
BnaA01.FAD2-F	CTTCTCCTCTTCGACATCATCA
BnaA01.FAD2-R	GAGGTAAGGGAGAGGGAAGTAG
BnaC02.OLEO4-F	GGTTATGGCGCTGGTTATGA
BnaC02.OLEO4-R	AGCGGAATGGAGAGAATCAA
BnaC03.2S4-F	AGAACCAACAACAGGGCCC
BnaC03.2S4-R	TCCCTGCATTTGTTGTCCCT
BnaA08.CRA1-F	ACAAAGCCCACAAGACAAC
BnaA08.CRA1-R	TCGTCAATGTTCTCGTGTGT
BnaC08.CRA1-F	AAGGATGTGCCGAGACCTT
BnaC08.CRA1-R	TTGGTTGTTGGAAATGTCGA
BnaC02.SPSA1-F	CTATATTGGAGCGTAAGCTGAG
BnaC02.SPSA1-R	TGTTCCTCATTCCCATCTGCA
BnaC02.SPSC-F	GAGACTAGCATGTACAAAACTTG
BnaC02.SPSC-R	ATAACATTTAGCCTTGTCGC
BnaA07.FRK6-F	CGATAAGTCTGATCACGGAA
BnaA07.FRK6-R	TTCATCCCTTGCGTTGTCTG
BnaA06.SWEET12-F	CAAAGAAAGCGCGAATGTTA
BnaA06.SWEET12-R	GACACAGATTCCTCCGATT
BnaA02.SWEET15-F	CAGTTGATGTCACGGTGACG
BnaA02.SWEET15-R	TCTCCACATGGCTTTGTGC
BnaC02.SWEET15-F	CAGTTGACGTCACGGTGACC
BnaC02.SWEET15-R	TCTCCACATGGCCTTGTCG
BnaA06.SWEET12-P1-F	TTTCCTCTCTCCCGTGTAAG	ChIP-qPCR
BnaA06.SWEET12-P1-R	GTAACATATAACGCATGTGCTG
BnaA06.SWEET12-P2-F	TCCAAAAGACTCCTAAAGATCG
BnaA06.SWEET12-P2-R	GATAAATTCATACCGAGCAAGC
BnaA06.SWEET12-P3-F	GCTTTGTAATTTTATCAAACTGCAG
BnaA06.SWEET12-P3-R	TCGGTTTAGGCCAACTCTTTC
BnaA06.SWEET12-P4-F	CGGCAATATATATTTACGTACAA
BnaA06.SWEET12-P4-R	CAAAGCTCTTGAATAAATTACG
BnaA06.SWEET12-P5-F	CTTGGAAGGAAGCTGTAGAAG
BnaA06.SWEET12-P5-R	TTTGAACTTGGAACGTGACG
BnaA06.SWEET12-P6-F	CTGCATGATTTTCTTCTGCCAT
BnaA06.SWEET12-P6-R	TTCCAAATAAATTTTGGTTCCAGT
BnaA02.SWEET15-P1-F	AGGTGGGATATGTTGGATCGT
BnaA02.SWEET15-P1-R	GTCTACCCAACAATCAACCAACA
BnaA02.SWEET15-P2-F	CGCTATACCGTTTGGAGAGG
BnaA02.SWEET15-P2-R	GCGTTACGGGAGATGCATAA
BnaA02.SWEET15-P3-F	ATCGACTGAGATTTTGTCGC
BnaA02.SWEET15-P3-R	CGGAGGGAGTATAAGTTTTCTG
BnaA02.SWEET15-P4-F	GTGTGTGTGTAAAGTTTGGTT
BnaA02.SWEET15-P4-R	TATATGTTACTACCAGCCAAAGG
BnaA02.SWEET15-P5-F	GTGGGATCTTCTGTCCACTA
BnaA02.SWEET15-P5-R	CAAAAGTTTGAAGGGGTCCA
BnaA02.SWEET15-P6-F	CAGAGGGAGTATATACTACTAATC
BnaA02.SWEET15-P6-R	ATGTGTTCAATTCAATTTAGTATCC
BnaA02.SWEET15-P7-F	GAGGAAGAAGGGCATATGGA
BnaA02.SWEET15-P7-R	GTGCAAAAGCATTCCAAAAAC
BnaA02.SWEET15-P8-F	TCATAATATCAGAACGTGTGACT
BnaA02.SWEET15-P8-R	TAGCAACACACGTGAGAGAA
BnaC02.SWEET15-P1-F	TGGGATATGTTGGATCGTCGT
BnaC02.SWEET15-P1-R	GGTGACCAAAAGTGTACCCA
BnaC02.SWEET15-P2-F	TCGTGTGAACTCTACAAACTCT
BnaC02.SWEET15-P2-R	GCGTTACGGGAGATGCATAA
BnaC02.SWEET15-P3-F	GTAAGGGTGGTATTTCTTGT
BnaC02.SWEET15-P3-R	GTTATCAAAGTATGTTATCTACCTTA
BnaC02.SWEET15-P4-F	ACTAAAACAGGGGGAAAACG
BnaC02.SWEET15-P4-R	TGACTGACACGTGTCAGTTAC
BnaC02.SWEET15-P5-F	TCACCTCTGATACATGCAAA
BnaC02.SWEET15-P5-R	GCTATAGAAACGAGGTCTGT
BnaC02.SWEET15-P6-F	CGCATTAGTAACTAATGATTGATTAC
BnaC02.SWEET15-P6-R	CTTTTATGTGACGTGGGGATA
BnGAPDH-F	CCGCTTCCTTCAACATCATT	Internal control
BnGAPDH-R	GTCGCAGCTTTCTCGAGTCT
BnACTIN7-F	GGAGCTGAGAGATTCCGTTG
BnACTIN7-R	GAACCACCACTGAGGACGAT

## Sheet: Supplementary Table S2
Table S2. A list of upregulated genes in developing seeds at 28 days after pollination of s1-2 mutants (Log2 FC > 0.58, P adjust < 0.05).
Category	Gene ID	Log2 FC	P value	P adjust	s1-2_1	s1-2_2	s1-2_3	K407_1	K407_2	K407_3	s1-2	K407	A. thaliana homologue	A. thaliana Gene name	A. thaliana GO	Gene description
Oil metabolism (transcription factor)	BnaA01G0351100ZS	1.43201	3.03853e-08	5.42248e-06	3.46	3.31	3.67	1.47	1.16	1.84	3.48	1.49	AT3G15030	TCP4	GO:0005515//protein binding,protein binding;GO:0005515//protein binding,protein binding;GO:0005515//protein binding,protein binding;GO:0005515//protein binding,protein binding;GO:0048825//cotyledon development,multicellular organism development;GO:0048825//cotyledon development,post-embryonic development;GO:0005515//protein binding,protein binding;GO:0005515//protein binding,protein binding;GO:00…	BnaA01g29050D [Brassica napus]
Oil metabolism (fatty acid modification)	BnaA01G0369500ZS	1.31695	1.11966e-11	3.60994e-09	11.53	11.29	10.99	5.07	5.13	4.86	11.27	5.02	AT3G12120	FAD2	GO:0016021//integral component of membrane,other membranes;GO:0006636//unsaturated fatty acid biosynthetic process,other cellular processes;GO:0005783//endoplasmic reticulum,endoplasmic reticulum;GO:0005634//nucleus,nucleus;GO:0045485//omega-6 fatty acid desaturase activity,catalytic activity;GO:0016720//delta12-fatty acid dehydrogenase activity,catalytic activity;GO:0005634//nucleus,nucleus;GO:0…	BnaAnng09250D [Brassica napus]
Oil metabolism	BnaA04G0009400ZS	0.807173	5.31348e-06	0.000542132	9.87	9.03	10.09	6.11	5.64	6.95	9.66333	6.23333	AT3G61680	PLIP1	GO:0016042//lipid catabolic process,other metabolic processes;GO:0009534//chloroplast thylakoid,chloroplast;GO:0009534//chloroplast thylakoid,other intracellular components;GO:0052739//phosphatidylserine 1-acylhydrolase activity,hydrolase activity;GO:0009535//chloroplast thylakoid membrane,other intracellular components;GO:0052740//1-acyl-2-lysophosphatidylserine acylhydrolase activity,hydrolase …	-
Storage protein metabolism	BnaC03G0087500ZS	0.868887	9.85207e-07	0.000122171	87392.3	89573.9	96740.6	44362.5	60049.7	56891.2	91235.6	53767.8	AT4G27170	2S4	GO:0045735//nutrient reservoir activity,other molecular functions;GO:0005576//extracellular region,extracellular region;GO:0045735//nutrient reservoir activity,other molecular functions	BnaA03g06940D [Brassica napus]
Storage protein metabolism	BnaA08G0162900ZS	0.928514	4.08561e-06	0.000434271	1756.84	1205.8	1366.4	795.99	773.81	1005.33	1443.01	858.377	AT5G44120	CRA1	GO:0071215//cellular response to abscisic acid stimulus,other cellular processes;GO:0045735//nutrient reservoir activity,other molecular functions;GO:0005634//nucleus,nucleus;GO:0010431//seed maturation,anatomical structure development;GO:0045735//nutrient reservoir activity,other molecular functions;GO:0010431//seed maturation,post-embryonic development;GO:0009737//response to abscisic acid,resp…	BnaA08g13680D [Brassica napus]
Storage protein metabolism	BnaC08G0178800ZS	0.885032	8.40997e-07	0.000105369	192.06	148.95	163.18	101.08	88.11	119.91	168.063	103.033	AT5G44120	CRA1	GO:0071215//cellular response to abscisic acid stimulus,other cellular processes;GO:0045735//nutrient reservoir activity,other molecular functions;GO:0005634//nucleus,nucleus;GO:0010431//seed maturation,anatomical structure development;GO:0045735//nutrient reservoir activity,other molecular functions;GO:0010431//seed maturation,post-embryonic development;GO:0009737//response to abscisic acid,resp…	PREDICTED: cruciferin PGCRURSE5-like [Brassica rapa]
Carbohydrate metabolism	BnaA09G0459100ZS	0.641231	4.23321e-05	0.00312083	17.49	17.39	14.98	13.01	10.36	13.37	16.62	12.2467	AT1G22710	SUC2	GO:0008515//sucrose transmembrane transporter activity,transporter activity;GO:0008506//sucrose:proton symporter activity,transporter activity;GO:0005985//sucrose metabolic process,other cellular processes;GO:0005737//cytoplasm,cytoplasm;GO:0005985//sucrose metabolic process,other metabolic processes;GO:0009915//phloem sucrose loading,transport;GO:0005985//sucrose metabolic process,carbohydrate m…	PREDICTED: sucrose transport protein SUC2 [Brassica rapa]
Carbohydrate metabolism	BnaC01G0303900ZS	3.54906	0.000538572	0.0255859	1.07	1.65	1.53	0.16	0.38	0.19	1.41667	0.243333	AT5G58330	NADP-MDH	GO:0009570//chloroplast stroma,cytoplasm;GO:0009570//chloroplast stroma,plastid;GO:0009570//chloroplast stroma,cytoplasm;GO:0009570//chloroplast stroma,chloroplast;GO:0009941//chloroplast envelope,plastid;GO:0009570//chloroplast stroma,plastid;GO:0009941//chloroplast envelope,other intracellular components;GO:0006108//malate metabolic process,other cellular processes;GO:0006099//tricarboxylic aci…	PREDICTED: malate dehydrogenase [NADP], chloroplastic-like [Brassica rapa]
Carbohydrate metabolism	BnaA04G0138300ZS	1.07439	7.42458e-06	0.000723927	5.51	5.55	4.61	2.76	2.09	3.53	5.22333	2.79333	AT2G21330	FBA1	GO:0009570//chloroplast stroma,chloroplast;GO:0009534//chloroplast thylakoid,chloroplast;GO:0006096//glycolytic process,nucleobase-containing compound metabolic process;GO:0006096//glycolytic process,catabolic process;GO:0010287//plastoglobule,other intracellular components;GO:0009534//chloroplast thylakoid,other intracellular components;GO:0010287//plastoglobule,cytoplasm;GO:0009507//chloroplast…	PREDICTED: probable fructose-bisphosphate aldolase 1, chloroplastic [Brassica rapa]
Carbohydrate metabolism	BnaC04G0428900ZS	0.703902	0.00060171	0.0277671	10.3	9.38	8.85	6.19	5.46	7.98	9.51	6.54333	AT2G21330	FBA1	GO:0009570//chloroplast stroma,chloroplast;GO:0009534//chloroplast thylakoid,chloroplast;GO:0006096//glycolytic process,nucleobase-containing compound metabolic process;GO:0006096//glycolytic process,catabolic process;GO:0010287//plastoglobule,other intracellular components;GO:0009534//chloroplast thylakoid,other intracellular components;GO:0010287//plastoglobule,cytoplasm;GO:0009507//chloroplast…	PREDICTED: probable fructose-bisphosphate aldolase 1, chloroplastic [Brassica rapa]
Carbohydrate metabolism	BnaC09G0375000ZS	1.13171	3.54634e-09	7.36085e-07	6.27	5.9	6.2	3.61	2.62	3.3	6.12333	3.17667	AT5G54960	PDC2	GO:0009507//chloroplast,chloroplast;GO:0005829//cytosol,cytosol;GO:0000287//magnesium ion binding,other binding;GO:0030976//thiamine pyrophosphate binding,other binding;GO:0001666//response to hypoxia,response to stress;GO:0005829//cytosol,cytosol;GO:0001666//response to hypoxia,response to abiotic stimulus;GO:0016831//carboxy-lyase activity,catalytic activity;GO:0009536//plastid,plastid;GO:00058…	BnaC09g31460D [Brassica napus]
Carbohydrate metabolism	BnaA10G0111200ZS	0.773722	2.71635e-05	0.00214653	5.97	6.85	6.11	3.94	4.11	4.22	6.31	4.09	AT5G54960	PDC2	GO:0009507//chloroplast,chloroplast;GO:0005829//cytosol,cytosol;GO:0000287//magnesium ion binding,other binding;GO:0030976//thiamine pyrophosphate binding,other binding;GO:0001666//response to hypoxia,response to stress;GO:0005829//cytosol,cytosol;GO:0001666//response to hypoxia,response to abiotic stimulus;GO:0016831//carboxy-lyase activity,catalytic activity;GO:0009536//plastid,plastid;GO:00058…	PREDICTED: pyruvate decarboxylase 2 [Brassica rapa]
Carbohydrate metabolism	BnaA02G0014300ZS	0.640224	0.000552287	0.0260583	5.76	8.92	6.55	6.03	4.11	4.99	7.07667	5.04333	AT5G03860	MLS	GO:0009514//glyoxysome,peroxisome;GO:0006097//glyoxylate cycle,other metabolic processes;GO:0006097//glyoxylate cycle,other metabolic processes;GO:0005737//cytoplasm,cytoplasm;GO:0004474//malate synthase activity,transferase activity;GO:0005634//nucleus,nucleus;GO:0006097//glyoxylate cycle,other cellular processes;GO:0006099//tricarboxylic acid cycle,generation of precursor metabolites and energy…	RecName: Full=Malate synthase, glyoxysomal [Brassica napus]
Carbohydrate metabolism	BnaA04G0041400ZS	12.3112	4.08738e-25	6.81634e-22	36.28	45.35	37.67	0	0	0	39.7667	0	AT3G55440	CTIMC	GO:0006096//glycolytic process,other cellular processes;GO:0009506//plasmodesma,other cellular components;GO:0046166//glyceraldehyde-3-phosphate biosynthetic process,other cellular processes;GO:0018119//peptidyl-cysteine S-nitrosylation,cellular protein modification process;GO:0048046//apoplast,extracellular region;GO:0005773//vacuole,vacuole;GO:0005737//cytoplasm,cytoplasm;GO:0009570//chloroplas…	PREDICTED: triosephosphate isomerase, cytosolic [Brassica rapa]
Flavonoid metabolism	BnaC03G0059000ZS	0.956164	0.00104538	0.0423424	4.23	4.63	4.46	2.68	2.56	2.24	4.44	2.49333	AT5G12980	-	GO:0005515//protein binding,protein binding;GO:0005515//protein binding,protein binding;GO:0017148//negative regulation of translation,other metabolic processes;GO:0005515//protein binding,protein binding;GO:0017148//negative regulation of translation,other cellular processes;GO:0017148//negative regulation of translation,translation;GO:0005515//protein binding,protein binding;GO:0005515//protein…	BnaC03g05700D [Brassica napus]
Flavonoid metabolism	BnaC09G0571000ZS	0.703692	0.000608369	0.0279942	5.77	5.97	4.82	3.98	3.53	3.81	5.52	3.77333	AT4G27430	CIP7	GO:0045893//positive regulation of transcription, DNA-templated,other metabolic processes;GO:0015995//chlorophyll biosynthetic process,other cellular processes;GO:0045893//positive regulation of transcription, DNA-templated,nucleobase-containing compound metabolic process;GO:0009718//anthocyanin-containing compound biosynthetic process,biosynthetic process;GO:0045893//positive regulation of trans…	BnaC07g29490D [Brassica napus]
Flavonoid metabolism	BnaC05G0498400ZS	0.598739	7.03861e-05	0.00478091	83.01	74.4	79.34	60.05	54.43	59.29	78.9167	57.9233	AT3G10340	PAL4	GO:0009800//cinnamic acid biosynthetic process,secondary metabolic process;GO:0005737//cytoplasm,cytoplasm;GO:0005515//protein binding,protein binding;GO:0009800//cinnamic acid biosynthetic process,other cellular processes;GO:0009800//cinnamic acid biosynthetic process,other metabolic processes;GO:0045548//phenylalanine ammonia-lyase activity,catalytic activity;GO:0006559//L-phenylalanine catabol…	BnaA05g28470D [Brassica napus]
Photosynthesis	BnaA07G0273100ZS	4.30752	0.00126053	0.0483441	0.1	0.21	0.07	0.01	0	0.01	0.126667	0.00666667	AT1G68750	PPC4	GO:0006099//tricarboxylic acid cycle,other metabolic processes;GO:0005737//cytoplasm,cytoplasm;GO:0015977//carbon fixation,other metabolic processes;GO:0008964//phosphoenolpyruvate carboxylase activity,catalytic activity;GO:0015979//photosynthesis,photosynthesis;GO:0006099//tricarboxylic acid cycle,generation of precursor metabolites and energy;GO:0005829//cytosol,cytosol;GO:0008964//phosphoenolp…	BnaA07g24440D [Brassica napus]
Photosynthesis	BnaA06G0137000ZS	2.46639	0.000304557	0.0161325	0.68	2.54	0.94	1.8	5.06	0.03	1.38667	2.29667	AT1G19580	GAMMA CA1	GO:0005737//cytoplasm,cytoplasm;GO:0005747//mitochondrial respiratory chain complex I,other membranes;GO:0046872//metal ion binding,other binding;GO:0005747//mitochondrial respiratory chain complex I,cytoplasm;GO:0005747//mitochondrial respiratory chain complex I,other intracellular components;GO:0005747//mitochondrial respiratory chain complex I,other intracellular components;GO:0005737//cytopla…	BnaA06g13770D [Brassica napus]
Photosynthesis	BnaA06G0291500ZS	1.3778	4.54137e-06	0.0004703	13.15	15.38	9.98	4.56	5.42	5.5	12.8367	5.16	AT5G64040	PSAN	GO:0009543//chloroplast thylakoid lumen,plastid;GO:0009522//photosystem I,other membranes;GO:0009535//chloroplast thylakoid membrane,thylakoid;GO:0009773//photosynthetic electron transport in photosystem I,photosynthesis;GO:0009535//chloroplast thylakoid membrane,thylakoid;GO:0009507//chloroplast,chloroplast;GO:0009535//chloroplast thylakoid membrane,cytoplasm;GO:0005516//calmodulin binding,prote…	PREDICTED: photosystem I reaction center subunit N, chloroplastic isoform X1 [Brassica rapa]
Photosynthesis	BnaC06G0341000ZS	0.650441	9.91027e-06	0.000927042	5.85	6.83	6.4	4.88	3.87	4.96	6.36	4.57	AT5G42270	FTSH5	GO:0009941//chloroplast envelope,chloroplast;GO:0010206//photosystem II repair,generation of precursor metabolites and energy;GO:0009535//chloroplast thylakoid membrane,other intracellular components;GO:0009535//chloroplast thylakoid membrane,thylakoid;GO:0016887//ATPase activity,hydrolase activity;GO:0009535//chloroplast thylakoid membrane,cytoplasm;GO:0009535//chloroplast thylakoid membrane,chl…	PREDICTED: ATP-dependent zinc metalloprotease FTSH 1, chloroplastic [Brassica rapa]
Photosynthesis	BnaA04G0100900ZS	1.63855	0.000148922	0.00892463	4.92	6.76	3.88	3.48	0.82	3.29	5.18667	2.53	AT5G38430	RBCS1B	GO:0009570//chloroplast stroma,chloroplast;GO:0009941//chloroplast envelope,cytoplasm;GO:0009941//chloroplast envelope,cytoplasm;GO:0019253//reductive pentose-phosphate cycle,biosynthetic process;GO:0009941//chloroplast envelope,chloroplast;GO:0009853//photorespiration,other cellular processes;GO:0009570//chloroplast stroma,cytoplasm;GO:0009507//chloroplast,chloroplast;GO:0009941//chloroplast env…	PREDICTED: ribulose bisphosphate carboxylase small chain F1, chloroplastic isoform X1 [Brassica rapa]
Photosynthesis	BnaA03G0054400ZS	0.869292	3.11335e-07	4.42847e-05	4.5	5.22	4.22	2.84	2.31	3.49	4.64667	2.88	AT5G13630	CHLH	GO:0016851//magnesium chelatase activity,catalytic activity;GO:0009706//chloroplast inner membrane,other intracellular components;GO:0015995//chlorophyll biosynthetic process,other metabolic processes;GO:0010007//magnesium chelatase complex,other intracellular components;GO:0005524//ATP binding,other binding;GO:0009536//plastid,plastid;GO:0015995//chlorophyll biosynthetic process,biosynthetic pro…	PREDICTED: magnesium-chelatase subunit ChlH, chloroplastic [Brassica rapa]
Photosynthesis	BnaC03G0062600ZS	0.714799	7.09048e-05	0.00479248	3.84	3.99	3.7	2.44	2.5	2.97	3.84333	2.63667	AT5G13630	CHLH	GO:0016851//magnesium chelatase activity,catalytic activity;GO:0009706//chloroplast inner membrane,other intracellular components;GO:0015995//chlorophyll biosynthetic process,other metabolic processes;GO:0010007//magnesium chelatase complex,other intracellular components;GO:0005524//ATP binding,other binding;GO:0009536//plastid,plastid;GO:0015995//chlorophyll biosynthetic process,biosynthetic pro…	BnaC03g05980D [Brassica napus]
Photosynthesis	BnaC04G0363900ZS	0.763117	3.14501e-06	0.000347258	9.26	13.16	11.85	7.84	7.13	7.32	11.4233	7.43	AT4G13250	NYC1	GO:0009535//chloroplast thylakoid membrane,thylakoid;GO:0005515//protein binding,protein binding;GO:0009535//chloroplast thylakoid membrane,other membranes;GO:0010304//PSII associated light-harvesting complex II catabolic process,other metabolic processes;GO:0010304//PSII associated light-harvesting complex II catabolic process,other cellular processes;GO:0010304//PSII associated light-harvesting…	PREDICTED: probable chlorophyll(ide) b reductase NYC1, chloroplastic [Brassica rapa]
Photosynthesis	BnaC04G0364100ZS	0.762932	0.00017141	0.0100848	16.51	21.42	15.19	11.03	11.89	10.66	17.7067	11.1933	AT4G13200	-	GO:0009535//chloroplast thylakoid membrane,cytoplasm;GO:0009507//chloroplast,chloroplast;GO:0009535//chloroplast thylakoid membrane,other intracellular components;GO:0009535//chloroplast thylakoid membrane,plastid;GO:0009535//chloroplast thylakoid membrane,thylakoid;GO:0009535//chloroplast thylakoid membrane,thylakoid;GO:0010287//plastoglobule,plastid;GO:0010287//plastoglobule,plastid;GO:0010287/…	BnaCnng14650D [Brassica napus]
Photosynthesis	BnaC03G0457300ZS	0.660264	0.000161339	0.00957381	42.59	65.19	63.35	34.92	39.09	42.62	57.0433	38.8767	AT3G22840	ELIP1	GO:0010380//regulation of chlorophyll biosynthetic process,biosynthetic process;GO:0010117//photoprotection,response to light stimulus;GO:0010030//positive regulation of seed germination,post-embryonic development;GO:0009535//chloroplast thylakoid membrane,chloroplast;GO:0034605//cellular response to heat,response to stress;GO:0071491//cellular response to red light,response to light stimulus;GO:…	BnaCnng53960D [Brassica napus]
Photosynthesis	BnaC06G0247100ZS	1.64773	5.48578e-11	1.57496e-08	27.76	46.67	31.1	16.24	8.74	11.61	35.1767	12.1967	AT1G80920	ATJ8	GO:0009570//chloroplast stroma,chloroplast;GO:0009570//chloroplast stroma,other intracellular components;GO:0009507//chloroplast,chloroplast;GO:0009507//chloroplast,chloroplast;GO:0009570//chloroplast stroma,cytoplasm;GO:0009416//response to light stimulus,response to light stimulus;GO:0009570//chloroplast stroma,plastid;GO:0005634//nucleus,nucleus	BnaC06g19600D [Brassica napus]
Photosynthesis	BnaA07G0278800ZS	2.25416	2.70181e-31	7.25916e-28	22.09	28.97	25.34	5.88	5.03	6.36	25.4667	5.75667	AT1G67740	PSBY	GO:0030145//manganese ion binding,other binding;GO:0016021//integral component of membrane,other membranes;GO:0015979//photosynthesis,photosynthesis;GO:0009535//chloroplast thylakoid membrane,other intracellular components;GO:0009535//chloroplast thylakoid membrane,other membranes;GO:0010205//photoinhibition,other cellular processes;GO:0045454//cell redox homeostasis,cellular homeostasis;GO:00095…	PREDICTED: photosystem II core complex proteins psbY, chloroplastic-like [Brassica rapa]
Photosynthesis	BnaA01G0275500ZS	0.651633	0.000100949	0.00650082	24.56	31.08	22.61	19.43	14.08	21.24	26.0833	18.25	AT1G60950	FD2	GO:0009643//photosynthetic acclimation,response to light stimulus;GO:0009055//electron transfer activity,catalytic activity;GO:0009767//photosynthetic electron transport chain,photosynthesis;GO:0009767//photosynthetic electron transport chain,photosynthesis;GO:0009416//response to light stimulus,response to light stimulus;GO:0009570//chloroplast stroma,other intracellular components;GO:0009767//p…	PREDICTED: ferredoxin, leaf L-A [Brassica rapa]
Photosynthesis	BnaA06G0137700ZS	2.08868	1.6329e-12	5.9826e-10	4.57	6.56	5.23	1.22	1.42	1.52	5.45333	1.38667	AT1G19670	CLH1	GO:0042742//defense response to bacterium,response to biotic stimulus;GO:0015996//chlorophyll catabolic process,other cellular processes;GO:0005634//nucleus,nucleus;GO:0047746//chlorophyllase activity,hydrolase activity;GO:0015996//chlorophyll catabolic process,catabolic process;GO:0015996//chlorophyll catabolic process,other metabolic processes;GO:0015996//chlorophyll catabolic process,other met…	BnaA06g13830D [Brassica napus]
Photosynthesis	BnaC07G0078900ZS	4.31019	0.00063761	0.0289813	3.22	2.98	2.19	0	0	0.26	2.79667	0.0866667	AT1G12000	PFP-BETA1	GO:0047334//diphosphate-fructose-6-phosphate 1-phosphotransferase activity,kinase activity;GO:0006002//fructose 6-phosphate metabolic process,other metabolic processes;GO:0046872//metal ion binding,other binding;GO:0015979//photosynthesis,photosynthesis;GO:0005829//cytosol,cytosol;GO:0047334//diphosphate-fructose-6-phosphate 1-phosphotransferase activity,transferase activity;GO:0005524//ATP bindi…	BnaC07g09630D [Brassica napus]
Photosynthesis	BnaA07G0383300ZS	1.11389	3.7736e-07	5.23019e-05	55.28	52.4	52.3	19.12	25.83	36.1	53.3267	27.0167	AT1G79550	PGK3	GO:0005774//vacuolar membrane,vacuole;GO:0006096//glycolytic process,catabolic process;GO:0006096//glycolytic process,generation of precursor metabolites and energy;GO:0005886//plasma membrane,plasma membrane;GO:0004618//phosphoglycerate kinase activity,transferase activity;GO:0004618//phosphoglycerate kinase activity,kinase activity;GO:0006096//glycolytic process,carbohydrate metabolic process;G…	BnaA07g34980D [Brassica napus]
Nucleic acid	BnaA09G0132400ZS	3.00787	4.8939e-12	1.66675e-09	1.15	3.65	2.37	0.33	0.15	0.48	2.39	0.32	AT5G58040	FIP1	GO:0005634//nucleus,nucleus;GO:0005634//nucleus,nucleus;GO:0003723//RNA binding,RNA binding;GO:0003723//RNA binding,RNA binding;GO:0005515//protein binding,protein binding	BnaC05g49170D [Brassica napus]
Nucleic acid	BnaA04G0038500ZS	3.00787	4.8939e-12	1.66675e-09	1.15	3.65	2.37	0.33	0.15	0.48	2.39	0.32	AT5G58040	FIP1	GO:0005634//nucleus,nucleus;GO:0005634//nucleus,nucleus;GO:0003723//RNA binding,RNA binding;GO:0003723//RNA binding,RNA binding;GO:0005515//protein binding,protein binding	BnaC05g49170D [Brassica napus]
Nucleic acid	BnaC07G0046400ZS	3.00815	9.50229e-16	5.47083e-13	6.66	5.53	5.96	0.82	0.78	0.87	6.05	0.823333	AT5G47870	RAD52-2	GO:0009507//chloroplast,chloroplast;GO:0003677//DNA binding,DNA binding;GO:0000724//double-strand break repair via homologous recombination,DNA metabolic process;GO:0009536//plastid,plastid;GO:0009507//chloroplast,chloroplast;GO:0000724//double-strand break repair via homologous recombination,other cellular processes;GO:0000724//double-strand break repair via homologous recombination,response to …	BnaCnng42570D [Brassica napus]
Nucleic acid	BnaC08G0139500ZS	0.913578	7.09872e-07	9.17937e-05	15.08	22.78	24.62	16.39	11.05	14.89	20.8267	14.11	AT4G16150	-	GO:0043565//sequence-specific DNA binding,DNA binding;GO:0006355//regulation of transcription, DNA-templated,other cellular processes;GO:0045944//positive regulation of transcription by RNA polymerase II,other metabolic processes;GO:0043565//sequence-specific DNA binding,DNA binding;GO:0006355//regulation of transcription, DNA-templated,other metabolic processes;GO:0005634//nucleus,nucleus;GO:004…	PREDICTED: calmodulin-binding transcription activator 5 isoform X2 [Brassica rapa]
Nucleic acid	BnaA06G0018300ZS	8.22049	6.96374e-11	1.95803e-08	1.59	1.94	1.23	0	0	0	1.58667	0	AT3G54470	PYRE-F	GO:0009116//nucleoside metabolic process,other metabolic processes;GO:0006207//'de novo' pyrimidine nucleobase biosynthetic process,other cellular processes;GO:0004588//orotate phosphoribosyltransferase activity,transferase activity;GO:0004588//orotate phosphoribosyltransferase activity,transferase activity;GO:0009220//pyrimidine ribonucleotide biosynthetic process,biosynthetic process;GO:0016036…	BnaCnng69620D [Brassica napus]
Nucleic acid	BnaA07G0147800ZS	6.99853	2.555e-07	3.69955e-05	0.52	1.13	0.65	0	0	0	0.766667	0	AT3G54470	PYRE-F	GO:0009116//nucleoside metabolic process,other metabolic processes;GO:0006207//'de novo' pyrimidine nucleobase biosynthetic process,other cellular processes;GO:0004588//orotate phosphoribosyltransferase activity,transferase activity;GO:0004588//orotate phosphoribosyltransferase activity,transferase activity;GO:0009220//pyrimidine ribonucleotide biosynthetic process,biosynthetic process;GO:0016036…	BnaCnng69620D [Brassica napus]
Nucleic acid	BnaA05G0500000ZS	6.52398	2.90398e-05	0.00225792	1.83	0.19	0.37	0	0	0	0.796667	0	AT3G54470	PYRE-F	GO:0009116//nucleoside metabolic process,other metabolic processes;GO:0006207//'de novo' pyrimidine nucleobase biosynthetic process,other cellular processes;GO:0004588//orotate phosphoribosyltransferase activity,transferase activity;GO:0004588//orotate phosphoribosyltransferase activity,transferase activity;GO:0009220//pyrimidine ribonucleotide biosynthetic process,biosynthetic process;GO:0016036…	BnaCnng69620D [Brassica napus]
Nucleic acid	BnaC05G0288400ZS	2.83137	2.71234e-21	3.85806e-18	12.38	11.27	9.1	1.96	1.13	1.94	10.9167	1.67667	AT3G50000	CKA2	GO:0005829//cytosol,cytosol;GO:0005886//plasma membrane,plasma membrane;GO:0016310//phosphorylation,other metabolic processes;GO:0018107//peptidyl-threonine phosphorylation,cellular protein modification process;GO:2001020//regulation of response to DNA damage stimulus,response to stress;GO:0051726//regulation of cell cycle,other cellular processes;GO:0018105//peptidyl-serine phosphorylation,other…	BnaC05g24950D [Brassica napus]
Nucleic acid	BnaA07G0304500ZS	6.27205	1.65423e-05	0.00142352	2.76	2.13	3.26	0	0	0	2.71667	0	AT1G68790	CRWN3	GO:0006974//cellular response to DNA damage stimulus,response to stress;GO:0031965//nuclear membrane,nucleus;GO:0005737//cytoplasm,cytoplasm;GO:0009506//plasmodesma,other cellular components;GO:0031965//nuclear membrane,nuclear envelope;GO:0005737//cytoplasm,cytoplasm;GO:0005652//nuclear lamina,other intracellular components;GO:0006974//cellular response to DNA damage stimulus,other cellular proc…	PREDICTED: putative nuclear matrix constituent protein 1-like protein [Brassica rapa]
Nucleic acid	BnaA06G0147100ZS	5.97197	9.77577e-05	0.00635119	0.66	0.33	0.84	0	0	0	0.61	0	AT1G20870	IDM3	GO:1901537//positive regulation of DNA demethylation,other cellular processes;GO:1901537//positive regulation of DNA demethylation,other cellular processes;GO:0005634//nucleus,nucleus;GO:1901537//positive regulation of DNA demethylation,DNA metabolic process;GO:1901537//positive regulation of DNA demethylation,DNA metabolic process;GO:1901537//positive regulation of DNA demethylation,other metabo…	BnaA06g14730D [Brassica napus]
Nucleic acid	BnaC05G0086200ZS	0.945543	0.000887701	0.0376581	2.44	2.66	2.41	1.37	1.28	1.69	2.50333	1.44667	AT1G10700	PRS3	GO:0016301//kinase activity,kinase activity;GO:0009507//chloroplast,chloroplast;GO:0009165//nucleotide biosynthetic process,other metabolic processes;GO:0004749//ribose phosphate diphosphokinase activity,transferase activity;GO:0009116//nucleoside metabolic process,other metabolic processes;GO:0000287//magnesium ion binding,other binding;GO:0016310//phosphorylation,other cellular processes;GO:000…	BnaC05g08230D [Brassica napus]
Amino acid and protein	BnaA04G0091700ZS	1.21686	1.5295e-05	0.001328	1.89	2.36	1.63	1.11	0.81	0.89	1.96	0.936667	AT5G36250	-	GO:0006470//protein dephosphorylation,other metabolic processes;GO:0005515//protein binding,protein binding;GO:0004724//magnesium-dependent protein serine/threonine phosphatase activity,hydrolase activity;GO:0006470//protein dephosphorylation,other cellular processes;GO:0004721//phosphoprotein phosphatase activity,hydrolase activity;GO:0004724//magnesium-dependent protein serine/threonine phospha…	BnaAnng18490D [Brassica napus]
Amino acid and protein	BnaC06G0380300ZS	1.39161	6.30702e-12	2.10359e-09	6.84	8.56	8.48	3.21	2.73	4.22	7.96	3.38667	AT5G26780	SHM2	GO:0005829//cytosol,cytosol;GO:0006730//one-carbon metabolic process,other cellular processes;GO:0006565//L-serine catabolic process,other cellular processes;GO:0019264//glycine biosynthetic process from serine,other metabolic processes;GO:0005747//mitochondrial respiratory chain complex I,other membranes;GO:0006565//L-serine catabolic process,other metabolic processes;GO:0005739//mitochondrion,m…	BnaA07g29260D [Brassica napus]
Amino acid and protein	BnaA10G0172900ZS	1.29273	0.00124764	0.0481553	16.37	16	14.75	7.25	5.68	5.36	15.7067	6.09667	AT5G20570	ROC1	GO:0043224//nuclear SCF ubiquitin ligase complex,other intracellular components;GO:0005515//protein binding,protein binding;GO:0006511//ubiquitin-dependent protein catabolic process,other cellular processes;GO:0031461//cullin-RING ubiquitin ligase complex,other intracellular components;GO:0005515//protein binding,protein binding;GO:0019788//NEDD8 transferase activity,transferase activity;GO:00311…	BnaC09g37280D [Brassica napus]
Amino acid and protein	BnaC01G0055600ZS	0.708654	2.5231e-06	0.000283772	16.68	16.91	16.75	13.33	10.75	10.75	16.78	11.61	AT4G33010	GLDP1	GO:0005739//mitochondrion,mitochondrion;GO:0005960//glycine cleavage complex,cytoplasm;GO:0009941//chloroplast envelope,chloroplast;GO:0005829//cytosol,cytosol;GO:0005739//mitochondrion,mitochondrion;GO:0006546//glycine catabolic process,other metabolic processes;GO:0009570//chloroplast stroma,chloroplast;GO:0005739//mitochondrion,mitochondrion;GO:0009534//chloroplast thylakoid,cytoplasm;GO:00055…	BnaC01g05230D [Brassica napus]
Amino acid and protein	BnaA01G0048600ZS	0.714942	7.90365e-06	0.000764473	12.55	11.43	12.76	9.64	7.19	8.71	12.2467	8.51333	AT4G33010	GLDP1	GO:0005739//mitochondrion,mitochondrion;GO:0005960//glycine cleavage complex,cytoplasm;GO:0009941//chloroplast envelope,chloroplast;GO:0005829//cytosol,cytosol;GO:0005739//mitochondrion,mitochondrion;GO:0006546//glycine catabolic process,other metabolic processes;GO:0009570//chloroplast stroma,chloroplast;GO:0005739//mitochondrion,mitochondrion;GO:0009534//chloroplast thylakoid,cytoplasm;GO:00055…	PREDICTED: glycine dehydrogenase (decarboxylating) 1, mitochondrial [Brassica rapa]
Amino acid and protein	BnaC08G0172900ZS	2.89925	2.42467e-12	8.62221e-10	3.01	5.56	2.75	0.53	0.61	0.53	3.77333	0.556667	AT4G27450	HUP54	GO:0005515//protein binding,protein binding;GO:0005886//plasma membrane,plasma membrane;GO:0005634//nucleus,nucleus;GO:0009506//plasmodesma,other cellular components;GO:0005829//cytosol,cytosol;GO:0005886//plasma membrane,plasma membrane	BnaC08g12490D [Brassica napus]
Amino acid and protein	BnaA08G0167300ZS	2.34821	0.000106417	0.00679859	1.09	3.38	1.52	1.04	0.41	0.12	1.99667	0.523333	AT4G27450	HUP54	GO:0005515//protein binding,protein binding;GO:0005886//plasma membrane,plasma membrane;GO:0005634//nucleus,nucleus;GO:0009506//plasmodesma,other cellular components;GO:0005829//cytosol,cytosol;GO:0005886//plasma membrane,plasma membrane	PREDICTED: stem-specific protein TSJT1-like [Brassica rapa]
Amino acid and protein	BnaA09G0033500ZS	0.815316	7.06647e-05	0.00479248	11.25	17.33	13.87	11.42	6.12	9.13	14.15	8.89	AT4G03510	RMA1	GO:0071712//ER-associated misfolded protein catabolic process,other cellular processes;GO:0005783//endoplasmic reticulum,endoplasmic reticulum;GO:0005783//endoplasmic reticulum,endoplasmic reticulum;GO:0071712//ER-associated misfolded protein catabolic process,response to stress;GO:0061630//ubiquitin protein ligase activity,transferase activity;GO:0016021//integral component of membrane,other mem…	BnaA09g01600D [Brassica napus]
Amino acid and protein	BnaC07G0101200ZS	3.92413	0.000927783	0.0389492	1.18	0.91	1.57	0.26	0	0	1.22	0.0866667	AT3G59990	MAP2B	GO:0005737//cytoplasm,cytoplasm;GO:0005829//cytosol,cytosol;GO:0005737//cytoplasm,cytoplasm;GO:0005737//cytoplasm,cytoplasm;GO:0005737//cytoplasm,cytoplasm;GO:0005737//cytoplasm,cytoplasm;GO:0016485//protein processing,protein metabolic process;GO:0016485//protein processing,other metabolic processes	BnaCnng65290D [Brassica napus]
Amino acid and protein	BnaA04G0061400ZS	0.804106	0.00111868	0.0444125	14.95	18.83	12.96	9.39	11.13	7.75	15.58	9.42333	AT3G52090	NRPB11	GO:0000418//RNA polymerase IV complex,nucleus;GO:0000419//RNA polymerase V complex,other intracellular components;GO:0001055//RNA polymerase II activity,transferase activity;GO:0005665//RNA polymerase II, core complex,other intracellular components;GO:0000418//RNA polymerase IV complex,other intracellular components;GO:0000419//RNA polymerase V complex,nucleus;GO:0005665//RNA polymerase II, core …	BnaA04g05760D [Brassica napus]
Amino acid and protein	BnaA06G0372600ZS	0.589819	0.00100597	0.0412996	20.98	19.25	20.38	15.73	12.13	17.06	20.2033	14.9733	AT3G29200	CM1	GO:0009073//aromatic amino acid family biosynthetic process,other cellular processes;GO:0055114//oxidation-reduction process,other metabolic processes;GO:0046417//chorismate metabolic process,other cellular processes;GO:0009073//aromatic amino acid family biosynthetic process,other cellular processes;GO:0009073//aromatic amino acid family biosynthetic process,biosynthetic process;GO:0098869//cell…	PREDICTED: chorismate mutase 1, chloroplastic [Brassica rapa]
Amino acid and protein	BnaA01G0348500ZS	2.50984	8.87146e-12	2.93864e-09	5.38	6.32	3.32	0.89	0.66	1.15	5.00667	0.9	AT3G15450	-	GO:0009507//chloroplast,chloroplast	BnaA01g28900D [Brassica napus]
Amino acid and protein	BnaA05G0399100ZS	1.09609	2.2782e-06	0.000258634	12.8	19.09	12.08	8.93	5.2	8.13	14.6567	7.42	AT3G15450	-	GO:0009507//chloroplast,chloroplast	BnaA05g24100D [Brassica napus]
Amino acid and protein	BnaC03G0374700ZS	0.617096	0.00105498	0.0426241	6.53	7.64	6.29	4.35	4.64	5.81	6.82	4.93333	AT3G10050	OMR1	GO:0006567//threonine catabolic process,other cellular processes;GO:0009097//isoleucine biosynthetic process,other metabolic processes;GO:0009097//isoleucine biosynthetic process,other cellular processes;GO:0009507//chloroplast,chloroplast;GO:0006566//threonine metabolic process,other metabolic processes;GO:0006567//threonine catabolic process,catabolic process;GO:0004794//L-threonine ammonia-lya…	BnaC03g35770D [Brassica napus]
Amino acid and protein	BnaC08G0446400ZS	0.97905	0.000137972	0.00840376	5.41	5.22	5.41	2.31	2.56	4.39	5.34667	3.08667	AT2G22250	PAT	GO:0033853//aspartate-prephenate aminotransferase activity,transferase activity;GO:0030170//pyridoxal phosphate binding,other binding;GO:0033853//aspartate-prephenate aminotransferase activity,transferase activity;GO:0009095//aromatic amino acid family biosynthetic process, prephenate pathway,other cellular processes;GO:0009793//embryo development ending in seed dormancy,anatomical structure deve…	PREDICTED: bifunctional aspartate aminotransferase and glutamate/aspartate-prephenate aminotransferase isoform X1 [Brassica rapa]
Amino acid and protein	BnaC06G0247700ZS	0.621276	4.82332e-05	0.00346605	63.87	61.88	62.98	44.34	42.78	51.23	62.91	46.1167	AT1G79690	NUDT3	GO:0005737//cytoplasm,cytoplasm;GO:0005829//cytosol,cytosol;GO:0005773//vacuole,vacuole;GO:0005737//cytoplasm,cytoplasm;GO:0005739//mitochondrion,mitochondrion;GO:0008239//dipeptidyl-peptidase activity,catalytic activity;GO:0008239//dipeptidyl-peptidase activity,hydrolase activity;GO:0005515//protein binding,protein binding;GO:0046872//metal ion binding,other binding;GO:0005829//cytosol,cytosol	-
Cell growth	BnaA10G0180400ZS	0.864881	4.46025e-06	0.000463886	8.65	10.34	8.09	6.14	4.49	5.84	9.02667	5.49	AT5G19440	-	GO:0016491//oxidoreductase activity,catalytic activity;GO:0009536//plastid,plastid;GO:0016616//oxidoreductase activity, acting on the CH-OH group of donors, NAD or NADP as acceptor,catalytic activity;GO:0005829//cytosol,cytosol;GO:0050662//coenzyme binding,other binding;GO:0004022//alcohol dehydrogenase (NAD+) activity,catalytic activity;GO:0005886//plasma membrane,plasma membrane;GO:0005794//Gol…	BnaA10g15690D [Brassica napus]
Cell growth	BnaA10G0181700ZS	0.96705	0.00032116	0.0168825	4.45	5.08	3.99	2.74	2.05	2.87	4.50667	2.55333	AT5G19290	-	GO:0005886//plasma membrane,plasma membrane;GO:0009536//plastid,plastid;GO:0005737//cytoplasm,cytoplasm;GO:0005783//endoplasmic reticulum,endoplasmic reticulum;GO:0005794//Golgi apparatus,Golgi apparatus;GO:0047372//acylglycerol lipase activity,hydrolase activity;GO:0016020//membrane,other membranes	PREDICTED: caffeoylshikimate esterase-like [Brassica rapa]
Cell growth	BnaA06G0166800ZS	0.727203	1.44725e-05	0.00127258	32.13	44.3	33.9	32.04	20.37	24.56	36.7767	25.6567	AT5G10250	DOT3	GO:0010588//cotyledon vascular tissue pattern formation,reproduction;GO:0016567//protein ubiquitination,cellular protein modification process;GO:0010588//cotyledon vascular tissue pattern formation,anatomical structure development;GO:0080022//primary root development,anatomical structure development;GO:0048367//shoot system development,anatomical structure development;GO:0048367//shoot system dev…	BnaA10g22000D [Brassica napus]
Cell growth	BnaC06G0110400ZS	0.775881	8.77974e-06	0.000834196	23.57	35.53	29.19	31.75	18.15	18.2	29.43	22.7	AT5G09810	ACT7	GO:0005829//cytosol,cytosol;GO:0009733//response to auxin,response to chemical;GO:0009733//response to auxin,response to endogenous stimulus;GO:0009506//plasmodesma,other cellular components;GO:0005200//structural constituent of cytoskeleton,structural molecule activity;GO:0048767//root hair elongation,cell growth;GO:0005730//nucleolus,nucleolus;GO:0005739//mitochondrion,mitochondrion;GO:0048364/…	ACT-like protein, partial [Eucalyptus cladocalyx]
Cell growth	BnaC05G0115900ZS	1.66857	9.52004e-15	4.71812e-12	4.37	4.82	5.49	2.16	1.43	1.62	4.89333	1.73667	AT5G07300	BON2	GO:0005515//protein binding,protein binding;GO:0005886//plasma membrane,plasma membrane;GO:0005886//plasma membrane,plasma membrane;GO:0005515//protein binding,protein binding;GO:0006952//defense response,response to stress;GO:0005886//plasma membrane,plasma membrane;GO:0060548//negative regulation of cell death,cell death;GO:0005544//calcium-dependent phospholipid binding,other binding;GO:007127…	PREDICTED: protein BONZAI 2-like [Brassica rapa]
Cell growth	BnaA10G0283100ZS	1.09404	1.01638e-07	1.59074e-05	3.77	4.97	4.19	4.13	2.14	2.93	4.31	3.06667	AT5G04470	SIM	GO:0045839//negative regulation of mitotic nuclear division,cellular component organization;GO:0032875//regulation of DNA endoreduplication,other cellular processes;GO:0042023//DNA endoreduplication,other metabolic processes;GO:0045736//negative regulation of cyclin-dependent protein serine/threonine kinase activity,cell cycle;GO:0045839//negative regulation of mitotic nuclear division,other cell…	-
Cell growth	BnaA08G0178600ZS	1.15315	0.000398126	0.0201826	2.02	2.42	2.05	1.03	0.72	1.54	2.16333	1.09667	AT4G35730	ISTL3	GO:0005739//mitochondrion,mitochondrion;GO:0005634//nucleus,nucleus;GO:0008104//protein localization,other biological processes	PREDICTED: uncharacterized protein LOC103834941 [Brassica rapa]
Cell growth	BnaA01G0046300ZS	0.637453	0.000785469	0.0341128	1.51	2.24	2.33	1.63	1.25	1.51	2.02667	1.46333	AT4G33240	FAB1A	GO:0046854//phosphatidylinositol phosphorylation,lipid metabolic process;GO:0000285//1-phosphatidylinositol-3-phosphate 5-kinase activity,kinase activity;GO:0000285//1-phosphatidylinositol-3-phosphate 5-kinase activity,transferase activity;GO:0010256//endomembrane system organization,cellular component organization;GO:0005737//cytoplasm,cytoplasm;GO:0005737//cytoplasm,cytoplasm;GO:0005737//cytopl…	PREDICTED: 1-phosphatidylinositol-3-phosphate 5-kinase FAB1A isoform X1 [Brassica rapa]
Cell growth	BnaA08G0163000ZS	1.72429	4.00031e-05	0.00297178	1.78	2.05	1.36	0.5	0.55	0.53	1.73	0.526667	AT4G28510	PHB1	GO:0005747//mitochondrial respiratory chain complex I,other intracellular components;GO:0016021//integral component of membrane,other membranes;GO:0005739//mitochondrion,mitochondrion;GO:0005747//mitochondrial respiratory chain complex I,mitochondrion;GO:0009507//chloroplast,chloroplast;GO:0005739//mitochondrion,mitochondrion;GO:0005774//vacuolar membrane,vacuole;GO:0005739//mitochondrion,mitocho…	PREDICTED: prohibitin-1, mitochondrial-like [Brassica rapa]
Cell growth	BnaC07G0464200ZS	0.835719	0.000108615	0.00689352	11.84	14.67	9.58	8.23	6.62	6.7	12.03	7.18333	AT4G25370	CLPT1	GO:0009570//chloroplast stroma,plastid;GO:0009941//chloroplast envelope,plastid;GO:0009579//thylakoid,thylakoid;GO:0009507//chloroplast,chloroplast;GO:0019538//protein metabolic process,protein metabolic process;GO:0009570//chloroplast stroma,chloroplast;GO:0009570//chloroplast stroma,other intracellular components;GO:0009532//plastid stroma,cytoplasm;GO:0009941//chloroplast envelope,cytoplasm;GO…	BnaC07g39580D [Brassica napus]
Cell growth	BnaC01G0417200ZS	1.86233	3.08325e-10	7.93149e-08	3.84	5.51	3.56	1.58	1.36	0.93	4.30333	1.29	AT3G17090	PP2C.D2	GO:0004724//magnesium-dependent protein serine/threonine phosphatase activity,hydrolase activity;GO:0006470//protein dephosphorylation,other cellular processes;GO:0004722//protein serine/threonine phosphatase activity,catalytic activity;GO:0046872//metal ion binding,other binding;GO:0006470//protein dephosphorylation,cellular protein modification process;GO:0004724//magnesium-dependent protein se…	BnaC01g34900D [Brassica napus]
Cell growth	BnaC01G0459900ZS	2.55823	3.971e-06	0.00042488	0.3	0.34	0.41	0.08	0.04	0.09	0.35	0.07	AT3G12280	RBR1	GO:0005515//protein binding,protein binding;GO:0005515//protein binding,protein binding;GO:0001708//cell fate specification,other cellular processes;GO:0000082//G1/S transition of mitotic cell cycle,other cellular processes;GO:0001102//RNA polymerase II activating transcription factor binding,protein binding;GO:0006357//regulation of transcription by RNA polymerase II,other cellular processes;GO:…	BnaCnng22930D [Brassica napus]
Cell growth	BnaA05G0449500ZS	0.702817	0.000237615	0.013285	4.3	4.17	4.29	3.02	2.67	3.18	4.25333	2.95667	AT3G10420	SPD1	GO:0009507//chloroplast,chloroplast;GO:0009507//chloroplast,chloroplast;GO:0009507//chloroplast,chloroplast;GO:0005524//ATP binding,nucleotide binding;GO:0016787//hydrolase activity,hydrolase activity;GO:0009507//chloroplast,chloroplast;GO:0005524//ATP binding,other binding	PREDICTED: uncharacterized protein ycf45 [Brassica rapa]
Cell growth	BnaA07G0030600ZS	1.49761	6.48376e-05	0.00447954	1.57	2.57	2.87	1.05	0.8	0.97	2.33667	0.94	AT3G07800	TK1A	GO:0006259//DNA metabolic process,DNA metabolic process;GO:0006302//double-strand break repair,DNA metabolic process;GO:0016310//phosphorylation,other metabolic processes;GO:0005524//ATP binding,nucleotide binding;GO:0016310//phosphorylation,other cellular processes;GO:0042802//identical protein binding,protein binding;GO:0046104//thymidine metabolic process,other metabolic processes;GO:0071897//…	BnaC04g55220D [Brassica napus]
Cell growth	BnaA03G0219400ZS	1.23468	0.000400641	0.0202676	13.9	12.96	11.69	10.3	6.82	2.77	12.85	6.63	AT2G45170	ATG8E	GO:0006995//cellular response to nitrogen starvation,response to stress;GO:0009267//cellular response to starvation,cell communication;GO:0016020//membrane,other membranes;GO:0000421//autophagosome membrane,other membranes;GO:0009267//cellular response to starvation,cell communication;GO:0005737//cytoplasm,cytoplasm;GO:0005634//nucleus,nucleus;GO:0005515//protein binding,protein binding;GO:000042…	PREDICTED: autophagy-related protein 8e [Brassica rapa]
Cell growth	BnaA04G0163200ZS	0.686178	0.00100849	0.0413328	9.88	11.34	9.61	5.73	7.05	8.24	10.2767	7.00667	AT2G24580	-	GO:0008115//sarcosine oxidase activity,catalytic activity;GO:0008115//sarcosine oxidase activity,catalytic activity;GO:0055114//oxidation-reduction process,other metabolic processes;GO:0046653//tetrahydrofolate metabolic process,other cellular processes;GO:0055114//oxidation-reduction process,other metabolic processes;GO:0046653//tetrahydrofolate metabolic process,other metabolic processes;GO:000…	PREDICTED: probable sarcosine oxidase [Brassica rapa]
Cell growth	BnaC08G0085300ZS	3.53759	0.00029984	0.0159651	0.26	0.18	0.42	0	0.08	0	0.286667	0.0266667	AT2G24050	EIF(ISO)4G2	GO:0005737//cytoplasm,cytoplasm;GO:0006417//regulation of translation,biosynthetic process;GO:0006417//regulation of translation,translation;GO:0006417//regulation of translation,other cellular processes;GO:0006413//translational initiation,translation;GO:0003729//mRNA binding,RNA binding;GO:0006413//translational initiation,other cellular processes;GO:0006417//regulation of translation,other met…	PREDICTED: eukaryotic translation initiation factor isoform 4G-2-like [Brassica rapa]
Cell growth	BnaA07G0378700ZS	1.6001	9.22858e-15	4.64909e-12	5.3	5.76	7.27	1.54	1.3	2.12	6.11	1.65333	AT1G78920	AVPL1	GO:1902600//proton transmembrane transport,transport;GO:0009678//pyrophosphate hydrolysis-driven proton transmembrane transporter activity,transporter activity;GO:0000139//Golgi membrane,Golgi apparatus;GO:0005886//plasma membrane,plasma membrane;GO:0005886//plasma membrane,plasma membrane;GO:0005794//Golgi apparatus,Golgi apparatus;GO:0005794//Golgi apparatus,Golgi apparatus;GO:0005794//Golgi ap…	BnaC06g39350D [Brassica napus]
Cell growth	BnaA01G0343900ZS	1.54342	0.000947337	0.0394958	301.6	202.88	212.46	101.37	96.92	47.86	238.98	82.05	AT1G52300	EL37Y	GO:0022625//cytosolic large ribosomal subunit,other intracellular components;GO:0022626//cytosolic ribosome,cytoplasm;GO:0022626//cytosolic ribosome,cytosol;GO:0019843//rRNA binding,RNA binding;GO:0022626//cytosolic ribosome,ribosome;GO:0022626//cytosolic ribosome,cytosol;GO:0003735//structural constituent of ribosome,structural molecule activity;GO:0046872//metal ion binding,other binding;GO:002…	BnaC05g37290D [Brassica napus]
Cell growth	BnaA10G0062500ZS	1.26699	0.000590513	0.027381	0.84	0.87	0.9	0.34	0.33	0.56	0.87	0.41	AT1G45130	BGAL5	GO:0005576//extracellular region,extracellular region;GO:0005634//nucleus,nucleus;GO:0005773//vacuole,vacuole;GO:0005576//extracellular region,extracellular region;GO:0005975//carbohydrate metabolic process,carbohydrate metabolic process;GO:0005618//cell wall,cell wall;GO:0009505//plant-type cell wall,cell wall;GO:0048046//apoplast,extracellular region;GO:0004565//beta-galactosidase activity,hydr…	PREDICTED: beta-galactosidase 5 [Brassica rapa]
Cell growth	BnaC03G0665400ZS	0.722321	0.000969826	0.0401221	2.56	2.42	2.47	1.85	1.49	1.77	2.48333	1.70333	AT1G30360	ERD4	GO:0005774//vacuolar membrane,cytoplasm;GO:0005886//plasma membrane,plasma membrane;GO:0005886//plasma membrane,plasma membrane;GO:0005886//plasma membrane,plasma membrane;GO:0005576//extracellular region,extracellular region;GO:0009941//chloroplast envelope,other intracellular components;GO:0005634//nucleus,nucleus;GO:0005774//vacuolar membrane,other intracellular components;GO:0005774//vacuolar…	BnaC03g59660D [Brassica napus]
Cell growth	BnaC01G0014500ZS	4.4002	6.8646e-18	5.62688e-15	2.54	3.18	3.59	0.38	0.2	0.1	3.10333	0.226667	AT1G20850	XCP2	GO:0042742//defense response to bacterium,response to biotic stimulus;GO:0010623//programmed cell death involved in cell development,other cellular processes;GO:0051603//proteolysis involved in cellular protein catabolic process,catabolic process;GO:0010623//programmed cell death involved in cell development,cell differentiation;GO:0005618//cell wall,cell wall;GO:0005615//extracellular space,extr…	BnaC01g01240D [Brassica napus]
Cell growth	BnaA06G0293900ZS	0.99452	1.87667e-05	0.00157023	5.04	8.34	8.84	5.23	3.72	3.69	7.40667	4.21333	AT4G33580	BCA5	GO:0009440//cyanate catabolic process,other metabolic processes;GO:0015976//carbon utilization,other biological processes;GO:0009507//chloroplast,chloroplast;GO:0009507//chloroplast,chloroplast;GO:0009507//chloroplast,chloroplast;GO:0009440//cyanate catabolic process,catabolic process;GO:0009440//cyanate catabolic process,other cellular processes;GO:0009507//chloroplast,chloroplast;GO:0009507//ch…	BnaAnng15140D [Brassica napus]
Cell wall	BnaC07G0007400ZS	0.7094	5.57659e-06	0.000559533	20.12	19.81	19.09	14.76	12.36	13.33	19.6733	13.4833	AT5G48930	HST	GO:0071555//cell wall organization,other cellular processes;GO:0009809//lignin biosynthetic process,other metabolic processes;GO:0016020//membrane,other membranes;GO:0005515//protein binding,protein binding;GO:0071555//cell wall organization,cellular component organization;GO:0005737//cytoplasm,cytoplasm;GO:0047172//shikimate O-hydroxycinnamoyltransferase activity,transferase activity;GO:0005829/…	BnaC07g00330D [Brassica napus]
Cell wall	BnaC01G0046900ZS	0.585495	0.000902181	0.0380727	4.02	3.81	4.01	3.3	2.69	2.98	3.94667	2.99	AT4G34100	SUD1	GO:0010025//wax biosynthetic process,biosynthetic process;GO:0042335//cuticle development,multicellular organism development;GO:0010345//suberin biosynthetic process,other cellular processes;GO:0010143//cutin biosynthetic process,biosynthetic process;GO:0030176//integral component of endoplasmic reticulum membrane,other membranes;GO:0042335//cuticle development,anatomical structure development;GO…	-
Cell wall	BnaC07G0497100ZS	1.1465	0.000707922	0.0315253	1.6	2.12	1.49	1.08	0.74	0.8	1.73667	0.873333	AT4G30440	GAE1	GO:0050829//defense response to Gram-negative bacterium,response to biotic stimulus;GO:0033481//galacturonate biosynthetic process,carbohydrate metabolic process;GO:0000138//Golgi trans cisterna,other intracellular components;GO:0000138//Golgi trans cisterna,Golgi apparatus;GO:0033481//galacturonate biosynthetic process,biosynthetic process;GO:0016021//integral component of membrane,other membran…	BnaC07g42640D [Brassica napus]
Cell wall	BnaA03G0518400ZS	1.67592	0.00125894	0.048336	1.48	0.71	1.15	0.46	0.49	0.24	1.11333	0.396667	AT4G30440	GAE1	GO:0050829//defense response to Gram-negative bacterium,response to biotic stimulus;GO:0033481//galacturonate biosynthetic process,carbohydrate metabolic process;GO:0000138//Golgi trans cisterna,other intracellular components;GO:0000138//Golgi trans cisterna,Golgi apparatus;GO:0033481//galacturonate biosynthetic process,biosynthetic process;GO:0016021//integral component of membrane,other membran…	BnaA03g50170D [Brassica napus]
Cell wall	BnaC08G0414800ZS	0.876693	0.000274693	0.0149266	3.07	2.93	3.4	2.17	1.56	2.06	3.13333	1.93	AT3G62660	GATL7	GO:0000139//Golgi membrane,Golgi apparatus;GO:0045489//pectin biosynthetic process,biosynthetic process;GO:0047262//polygalacturonate 4-alpha-galacturonosyltransferase activity,transferase activity;GO:0000139//Golgi membrane,other intracellular components;GO:0009507//chloroplast,chloroplast;GO:0071555//cell wall organization,other cellular processes;GO:0071555//cell wall organization,cellular com…	BnaC08g32370D [Brassica napus]
Cell wall	BnaC01G0380800ZS	3.38675	5.47853e-05	0.00388494	0.48	0.14	2.32	0.1	0.09	0.14	0.98	0.11	AT3G21370	BGLU19	GO:0019762//glucosinolate catabolic process,other metabolic processes;GO:0009651//response to salt stress,response to abiotic stimulus;GO:0019762//glucosinolate catabolic process,catabolic process;GO:0005788//endoplasmic reticulum lumen,other intracellular components;GO:0019762//glucosinolate catabolic process,other cellular processes;GO:0005975//carbohydrate metabolic process,carbohydrate metabo…	PREDICTED: beta-glucosidase 19 isoform X1 [Brassica rapa]
Cell wall	BnaA01G0377300ZS	1.38527	1.9502e-18	1.81376e-15	12.6	15.63	15.45	6.01	5.84	6.86	14.56	6.23667	AT3G10740	ASD1	GO:0046556//alpha-L-arabinofuranosidase activity,hydrolase activity;GO:0005773//vacuole,vacuole;GO:0009044//xylan 1,4-beta-xylosidase activity,hydrolase activity;GO:0045493//xylan catabolic process,other cellular processes;GO:0045493//xylan catabolic process,catabolic process;GO:0005576//extracellular region,extracellular region;GO:0046556//alpha-L-arabinofuranosidase activity,hydrolase activity;…	BnaA01g31470D [Brassica napus]
Cell wall	BnaC06G0360400ZS	0.728941	4.4376e-05	0.00325169	21.07	22.12	23.28	13.52	14.2	18.7	22.1567	15.4733	AT1G69530	ATEXPA1	GO:0009826//unidimensional cell growth,cellular component organization;GO:0009664//plant-type cell wall organization,cellular component organization;GO:0010119//regulation of stomatal movement,other cellular processes;GO:0016020//membrane,other membranes;GO:0009664//plant-type cell wall organization,other cellular processes;GO:0010114//response to red light,response to light stimulus;GO:0005576//…	BnaC06g30760D [Brassica napus]
Cell wall	BnaA07G0310300ZS	0.641094	0.000434717	0.0216945	16.03	16.55	18.17	13.22	11.53	13.11	16.9167	12.62	AT1G69530	ATEXPA1	GO:0009826//unidimensional cell growth,cellular component organization;GO:0009664//plant-type cell wall organization,cellular component organization;GO:0010119//regulation of stomatal movement,other cellular processes;GO:0016020//membrane,other membranes;GO:0009664//plant-type cell wall organization,other cellular processes;GO:0010114//response to red light,response to light stimulus;GO:0005576//…	expansin-A1 precursor [Brassica rapa]
Cell wall	BnaA09G0139800ZS	0.869158	3.89709e-05	0.00292203	11.88	8.26	11.43	7.43	5.85	6.52	10.5233	6.6	AT1G64390	AtGH9C2	GO:0071555//cell wall organization,other cellular processes;GO:0005576//extracellular region,extracellular region;GO:0030246//carbohydrate binding,carbohydrate binding;GO:0030245//cellulose catabolic process,other cellular processes;GO:0008810//cellulase activity,hydrolase activity;GO:0005576//extracellular region,extracellular region;GO:0030245//cellulose catabolic process,carbohydrate metabolic…	BnaA09g11640D [Brassica napus]
Cell wall	BnaC09G0149400ZS	0.796221	0.000301055	0.0159996	7.34	5.11	6.44	4.23	3.56	4.66	6.29667	4.15	AT1G64390	AtGH9C2	GO:0071555//cell wall organization,other cellular processes;GO:0005576//extracellular region,extracellular region;GO:0030246//carbohydrate binding,carbohydrate binding;GO:0030245//cellulose catabolic process,other cellular processes;GO:0008810//cellulase activity,hydrolase activity;GO:0005576//extracellular region,extracellular region;GO:0030245//cellulose catabolic process,carbohydrate metabolic…	-
Cell wall	BnaA09G0143400ZS	0.713966	0.00105213	0.0425445	3.69	3.12	2.98	2.45	1.92	2.41	3.26333	2.26	AT1G64390	AtGH9C2	GO:0071555//cell wall organization,other cellular processes;GO:0005576//extracellular region,extracellular region;GO:0030246//carbohydrate binding,carbohydrate binding;GO:0030245//cellulose catabolic process,other cellular processes;GO:0008810//cellulase activity,hydrolase activity;GO:0005576//extracellular region,extracellular region;GO:0030245//cellulose catabolic process,carbohydrate metabolic…	BnaA09g12280D [Brassica napus]
Cell wall	BnaA08G0238500ZS	0.879469	0.00068214	0.0306311	1.38	1.41	1.45	0.83	0.77	1.01	1.41333	0.87	AT1G22620	SAC1	GO:0009826//unidimensional cell growth,cellular component organization;GO:0005774//vacuolar membrane,other membranes;GO:0036092//phosphatidylinositol-3-phosphate biosynthetic process,lipid metabolic process;GO:0016311//dephosphorylation,other cellular processes;GO:0009826//unidimensional cell growth,growth;GO:0005774//vacuolar membrane,cytoplasm;GO:0016311//dephosphorylation,other metabolic proce…	PREDICTED: phosphoinositide phosphatase SAC1 [Brassica rapa]
Cell wall	BnaC08G0478700ZS	1.07549	3.15012e-08	5.60097e-06	10.42	11.87	13.06	6.66	5.85	6.48	11.7833	6.33	AT1G16490	MYB58	GO:0009809//lignin biosynthetic process,secondary metabolic process;GO:0009416//response to light stimulus,response to light stimulus;GO:0044212//transcription regulatory region DNA binding,DNA binding;GO:0044212//transcription regulatory region DNA binding,nucleic acid binding;GO:0005634//nucleus,nucleus;GO:0003700//DNA-binding transcription factor activity,DNA-binding transcription factor activ…	BnaC08g38370D [Brassica napus]
Cell wall	BnaA09G0622200ZS	0.726859	0.00127	0.0485915	8.48	9.1	7.36	6.21	5.85	4.63	8.31333	5.56333	AT1G16490	MYB58	GO:0009809//lignin biosynthetic process,secondary metabolic process;GO:0009416//response to light stimulus,response to light stimulus;GO:0044212//transcription regulatory region DNA binding,DNA binding;GO:0044212//transcription regulatory region DNA binding,nucleic acid binding;GO:0005634//nucleus,nucleus;GO:0003700//DNA-binding transcription factor activity,DNA-binding transcription factor activ…	PREDICTED: myb-related protein Myb4 [Brassica rapa]
Shoot/meristem development	BnaC09G0442300ZS	0.606153	0.000347857	0.0180118	5.34	5.14	5.18	4.26	3.44	3.96	5.22	3.88667	AT5G60690	REV	GO:0003700//DNA-binding transcription factor activity,DNA-binding transcription factor activity;GO:0009944//polarity specification of adaxial/abaxial axis,multicellular organism development;GO:0005634//nucleus,nucleus;GO:0010089//xylem development,anatomical structure development;GO:0005634//nucleus,nucleus;GO:0009944//polarity specification of adaxial/abaxial axis,multicellular organism developm…	BnaC09g54340D [Brassica napus]
Shoot/meristem development	BnaC01G0058500ZS	1.01054	0.00121149	0.0470224	1.69	1.03	1.53	0.82	0.65	0.97	1.41667	0.813333	AT4G32880	HB-8	GO:0010067//procambium histogenesis,anatomical structure development;GO:0009733//response to auxin,response to endogenous stimulus;GO:0010072//primary shoot apical meristem specification,anatomical structure development;GO:0009733//response to auxin,response to chemical;GO:0010067//procambium histogenesis,reproduction;GO:0008284//positive regulation of cell population proliferation,other cellular…	PREDICTED: homeobox-leucine zipper protein ATHB-8 [Brassica rapa]
Shoot/meristem development	BnaA09G0562300ZS	1.08673	1.26011e-05	0.00113485	13.61	11.78	15.02	10.19	6.75	5.8	13.47	7.58	AT3G62100	IAA30	GO:0009733//response to auxin,response to chemical;GO:0009630//gravitropism,response to abiotic stimulus;GO:0044212//transcription regulatory region DNA binding,nucleic acid binding;GO:0044212//transcription regulatory region DNA binding,DNA binding;GO:0044212//transcription regulatory region DNA binding,DNA binding;GO:0044212//transcription regulatory region DNA binding,DNA binding;GO:0009733//r…	PREDICTED: auxin-responsive protein IAA30-like [Brassica rapa]
Shoot/meristem development	BnaA04G0047300ZS	1.53664	3.30396e-05	0.00253227	0.86	1.98	1.63	0.49	0.56	0.6	1.49	0.55	AT3G54610	HAG1	GO:0043970//histone H3-K9 acetylation,other metabolic processes;GO:0000123//histone acetyltransferase complex,other intracellular components;GO:0010015//root morphogenesis,anatomical structure development;GO:0005634//nucleus,nucleus;GO:0005634//nucleus,nucleus;GO:0044154//histone H3-K14 acetylation,cellular component organization;GO:0010321//regulation of vegetative phase change,multicellular org…	BnaA04g27720D [Brassica napus]
Shoot/meristem development	BnaC01G0426800ZS	1.64552	1.48164e-05	0.00129341	0.37	0.84	0.72	0.25	0.21	0.23	0.643333	0.23	AT3G15880	WSIP2	GO:0009938//negative regulation of gibberellic acid mediated signaling pathway,cell communication;GO:0005737//cytoplasm,cytoplasm;GO:0010072//primary shoot apical meristem specification,post-embryonic development;GO:0005515//protein binding,protein binding;GO:0005515//protein binding,protein binding;GO:0005515//protein binding,protein binding;GO:0006355//regulation of transcription, DNA-templated…	BnaC01g35670D [Brassica napus]
Shoot/meristem development	BnaA01G0345300ZS	0.663394	9.72084e-05	0.00633584	3.27	4.29	3.09	2.77	2.24	2.52	3.55	2.51	AT3G15880	WSIP2	GO:0009938//negative regulation of gibberellic acid mediated signaling pathway,cell communication;GO:0005737//cytoplasm,cytoplasm;GO:0010072//primary shoot apical meristem specification,post-embryonic development;GO:0005515//protein binding,protein binding;GO:0005515//protein binding,protein binding;GO:0005515//protein binding,protein binding;GO:0006355//regulation of transcription, DNA-templated…	BnaA01g28410D [Brassica napus]
Shoot/meristem development	BnaC01G0458700ZS	2.23898	0.00131282	0.0497908	1.27	0.81	1	0.15	0.28	0.29	1.02667	0.24	AT3G12480	NF-YC11	GO:0005515//protein binding,protein binding;GO:0044212//transcription regulatory region DNA binding,DNA binding;GO:0005634//nucleus,nucleus;GO:0005829//cytosol,cytosol;GO:0005634//nucleus,nucleus;GO:0003712//transcription coregulator activity,transcription regulator activity;GO:0005515//protein binding,protein binding;GO:0003700//DNA-binding transcription factor activity,DNA-binding transcription…	BnaC01g38370D [Brassica napus]
Shoot/meristem development	BnaA04G0065900ZS	6.94596	5.06223e-08	8.5303e-06	0.95	1.62	1.06	0	0	0.03	1.21	0.01	AT1G51160	BET5	GO:0006888//endoplasmic reticulum to Golgi vesicle-mediated transport,transport;GO:0005794//Golgi apparatus,Golgi apparatus;GO:0017112//Rab guanyl-nucleotide exchange factor activity,protein binding;GO:0005829//cytosol,cytosol;GO:0009933//meristem structural organization,anatomical structure development;GO:0030008//TRAPP complex,other intracellular components;GO:0005829//cytosol,cytosol;GO:000579…	BnaC03g77750D [Brassica napus]
Shoot/meristem development	BnaA03G0088800ZS	6.36139	1.09911e-08	2.08452e-06	1.46	1.63	1.16	0.06	0	0	1.41667	0.02	AT1G33390	FAS4	GO:0000462//maturation of SSU-rRNA from tricistronic rRNA transcript (SSU-rRNA, 5.8S rRNA, LSU-rRNA),nucleobase-containing compound metabolic process;GO:0003723//RNA binding,RNA binding;GO:0005730//nucleolus,nucleolus;GO:0005524//ATP binding,other binding;GO:0003724//RNA helicase activity,hydrolase activity;GO:0000462//maturation of SSU-rRNA from tricistronic rRNA transcript (SSU-rRNA, 5.8S rRNA,…	BnaC09g32510D [Brassica napus]
Shoot/meristem development	BnaC04G0397600ZS	2.58383	2.78909e-05	0.00218752	1.3	1.19	0.88	0.4	0.07	0.16	1.12333	0.21	AT1G17920	HDG12	GO:0005634//nucleus,nucleus;GO:0005634//nucleus,nucleus;GO:0048497//maintenance of floral organ identity,reproduction;GO:0010091//trichome branching,anatomical structure development;GO:0048497//maintenance of floral organ identity,cell differentiation;GO:0008289//lipid binding,lipid binding;GO:0006355//regulation of transcription, DNA-templated,other cellular processes;GO:0006355//regulation of t…	PREDICTED: homeobox-leucine zipper protein HDG12-like isoform X2 [Brassica rapa]
Leaf/root development	BnaC01G0415900ZS	4.48614	0.000966412	0.0400377	0.18	0.62	1.15	0	0.1	0	0.65	0.0333333	AT3G17170	RFC3	GO:0006414//translational elongation,biosynthetic process;GO:0022627//cytosolic small ribosomal subunit,ribosome;GO:0022627//cytosolic small ribosomal subunit,cytosol;GO:0022627//cytosolic small ribosomal subunit,cytoplasm;GO:0070181//small ribosomal subunit rRNA binding,RNA binding;GO:0006414//translational elongation,other metabolic processes;GO:0003735//structural constituent of ribosome,struc…	BnaC01g34770D [Brassica napus]
Leaf/root development	BnaA09G0213600ZS	0.945163	1.37381e-06	0.000164569	6.89	8.57	8.25	4.38	4.21	5.54	7.90333	4.71	AT5G47370	HAT2	GO:0003677//DNA binding,DNA binding;GO:0005634//nucleus,nucleus;GO:0043565//sequence-specific DNA binding,DNA binding;GO:0005515//protein binding,protein binding;GO:0009734//auxin-activated signaling pathway,response to chemical;GO:0045892//negative regulation of transcription, DNA-templated,nucleobase-containing compound metabolic process;GO:0009826//unidimensional cell growth,growth;GO:0009734/…	PREDICTED: homeobox-leucine zipper protein HAT2-like [Brassica rapa]
Leaf/root development	BnaA03G0081300ZS	0.716184	0.000506537	0.0243068	2.84	2.99	3.13	2.11	1.55	2.49	2.98667	2.05	AT5G18960	FRS12	GO:0006355//regulation of transcription, DNA-templated,nucleobase-containing compound metabolic process;GO:0006355//regulation of transcription, DNA-templated,biosynthetic process;GO:0005634//nucleus,nucleus;GO:0006355//regulation of transcription, DNA-templated,other cellular processes;GO:0006355//regulation of transcription, DNA-templated,other metabolic processes;GO:0008270//zinc ion binding,o…	PREDICTED: protein FAR1-RELATED SEQUENCE 12 [Brassica rapa]
Leaf/root development	BnaC09G0564100ZS	1.85216	4.1907e-10	1.03403e-07	7.78	9.08	10.16	2.74	3.48	1.73	9.00667	2.65	AT5G08790	NAC081	GO:0045892//negative regulation of transcription, DNA-templated,other metabolic processes;GO:0009751//response to salicylic acid,response to endogenous stimulus;GO:0045892//negative regulation of transcription, DNA-templated,nucleobase-containing compound metabolic process;GO:0005515//protein binding,protein binding;GO:0009793//embryo development ending in seed dormancy,multicellular organism dev…	BnaC09g47250D [Brassica napus]
Leaf/root development	BnaA08G0133500ZS	0.71991	1.37476e-06	0.000164569	12.64	13.29	13.66	9.37	8.12	9.57	13.1967	9.02	AT4G34710	SPE2	GO:0008295//spermidine biosynthetic process,other cellular processes;GO:0008792//arginine decarboxylase activity,catalytic activity;GO:0033388//putrescine biosynthetic process from arginine,other cellular processes;GO:0033388//putrescine biosynthetic process from arginine,other metabolic processes;GO:0009409//response to cold,response to stress;GO:0033388//putrescine biosynthetic process from arg…	arginine decarboxylase [Brassica juncea]
Leaf/root development	BnaC03G0743900ZS	0.709891	8.97508e-06	0.000849418	10.27	10.33	9.78	7	6.38	7.52	10.1267	6.96667	AT4G34710	SPE2	GO:0008295//spermidine biosynthetic process,other cellular processes;GO:0008792//arginine decarboxylase activity,catalytic activity;GO:0033388//putrescine biosynthetic process from arginine,other cellular processes;GO:0033388//putrescine biosynthetic process from arginine,other metabolic processes;GO:0009409//response to cold,response to stress;GO:0033388//putrescine biosynthetic process from arg…	BnaC03g65810D [Brassica napus]
Leaf/root development	BnaC01G0046800ZS	0.814438	1.71693e-05	0.0014593	10.38	9.33	8.65	6.38	6.12	5.69	9.45333	6.06333	AT4G34110	PAB2	GO:0060211//regulation of nuclear-transcribed mRNA poly(A) tail shortening,other cellular processes;GO:0060211//regulation of nuclear-transcribed mRNA poly(A) tail shortening,nucleobase-containing compound metabolic process;GO:0006446//regulation of translational initiation,protein metabolic process;GO:0005886//plasma membrane,plasma membrane;GO:0005634//nucleus,nucleus;GO:0008266//poly(U) RNA bi…	BnaC01g04280D [Brassica napus]
Leaf/root development	BnaA01G0040800ZS	0.708223	1.7522e-05	0.00148146	15.95	14.35	14.73	11.13	9.38	10.63	15.01	10.38	AT4G34110	PAB2	GO:0060211//regulation of nuclear-transcribed mRNA poly(A) tail shortening,other cellular processes;GO:0060211//regulation of nuclear-transcribed mRNA poly(A) tail shortening,nucleobase-containing compound metabolic process;GO:0006446//regulation of translational initiation,protein metabolic process;GO:0005886//plasma membrane,plasma membrane;GO:0005634//nucleus,nucleus;GO:0008266//poly(U) RNA bi…	PREDICTED: polyadenylate-binding protein 2 [Brassica rapa]
Leaf/root development	BnaC03G0350200ZS	0.653714	0.000147742	0.00886487	24.48	22.64	25.46	16.34	15.71	19.66	24.1933	17.2367	AT3G03470	CYP89A9	GO:0016021//integral component of membrane,other membranes;GO:0055114//oxidation-reduction process,other metabolic processes;GO:0005789//endoplasmic reticulum membrane,cytoplasm;GO:0005829//cytosol,cytosol;GO:0005789//endoplasmic reticulum membrane,other intracellular components;GO:0016709//oxidoreductase activity, acting on paired donors, with incorporation or reduction of molecular oxygen, NAD(…	BnaC03g33430D [Brassica napus]
Leaf/root development	BnaA03G0291200ZS	0.617214	0.000210879	0.0119561	19.06	18.37	18.32	13.78	11.11	16.07	18.5833	13.6533	AT3G03470	CYP89A9	GO:0016021//integral component of membrane,other membranes;GO:0055114//oxidation-reduction process,other metabolic processes;GO:0005789//endoplasmic reticulum membrane,cytoplasm;GO:0005829//cytosol,cytosol;GO:0005789//endoplasmic reticulum membrane,other intracellular components;GO:0016709//oxidoreductase activity, acting on paired donors, with incorporation or reduction of molecular oxygen, NAD(…	PREDICTED: cytochrome P450 89A9 [Brassica rapa]
Leaf/root development	BnaC06G0328000ZS	0.659293	0.00103775	0.042139	6.93	7.92	6.09	5.82	4.06	4.32	6.98	4.73333	AT1G66330	-	GO:0034599//cellular response to oxidative stress,response to chemical;GO:0034599//cellular response to oxidative stress,other cellular processes;GO:0010228//vegetative to reproductive phase transition of meristem,multicellular organism development;GO:0009507//chloroplast,chloroplast;GO:0010150//leaf senescence,multicellular organism development;GO:0010228//vegetative to reproductive phase transi…	PREDICTED: uncharacterized protein LOC103831097 [Brassica rapa]
Leaf/root development	BnaA02G0021000ZS	1.04601	1.49947e-06	0.000177739	3.66	3.9	3.65	1.83	2	2.28	3.73667	2.03667	AT5G05920	DHS	GO:0009553//embryo sac development,multicellular organism development;GO:0005634//nucleus,nucleus;GO:0034038//deoxyhypusine synthase activity,transferase activity;GO:0005737//cytoplasm,cytoplasm;GO:0008612//peptidyl-lysine modification to peptidyl-hypusine,cellular protein modification process;GO:0008612//peptidyl-lysine modification to peptidyl-hypusine,other metabolic processes;GO:0008612//pept…	PREDICTED: deoxyhypusine synthase-like [Brassica rapa]
Leaf/root development	Bnascaffold0166G0000100ZS	7.39026	0.000623195	0.0285137	1.19	0.2	2.56	0	0	0	1.31667	0	AT2G27530	PGY1	GO:0005777//peroxisome,peroxisome;GO:0022625//cytosolic large ribosomal subunit,ribosome;GO:0005737//cytoplasm,cytoplasm;GO:0022625//cytosolic large ribosomal subunit,cytosol;GO:0022625//cytosolic large ribosomal subunit,ribosome;GO:0022626//cytosolic ribosome,cytoplasm;GO:0022626//cytosolic ribosome,ribosome;GO:0003723//RNA binding,RNA binding;GO:0000470//maturation of LSU-rRNA,nucleobase-contai…	PREDICTED: 60S ribosomal protein L10a-2-like [Brassica rapa]
Leaf/root development	BnaA09G0402400ZS	2.2041	2.3832e-09	5.19172e-07	3.9	8.07	6.43	1.46	1.59	1.14	6.13333	1.39667	AT1G31040	ORE15	GO:0010150//leaf senescence,anatomical structure development;GO:0048366//leaf development,multicellular organism development;GO:0048366//leaf development,anatomical structure development;GO:0048366//leaf development,anatomical structure development;GO:0048366//leaf development,multicellular organism development;GO:0010150//leaf senescence,multicellular organism development;GO:0005739//mitochondri…	PREDICTED: uncharacterized protein LOC103840274 [Brassica rapa]
Flower development	BnaC02G0546200ZS	1.59208	7.41984e-06	0.000723927	13.9	11.68	17.2	2.49	1.21	1.14	14.26	1.61333	AT5G65070	MAF4	GO:0016021//integral component of membrane,other membranes;GO:0009910//negative regulation of flower development,flower development;GO:0044212//transcription regulatory region DNA binding,DNA binding;GO:0005634//nucleus,nucleus;GO:0045944//positive regulation of transcription by RNA polymerase II,biosynthetic process;GO:0005634//nucleus,nucleus;GO:0005634//nucleus,nucleus;GO:0044212//transcriptio…	BnaC02g43500D [Brassica napus]
Flower development	BnaA02G0411200ZS	5.34012	0.00124711	0.0481553	1.34	1.28	1.26	0	0	0	1.29333	0	AT5G65070	MAF4	GO:0016021//integral component of membrane,other membranes;GO:0009910//negative regulation of flower development,flower development;GO:0044212//transcription regulatory region DNA binding,DNA binding;GO:0005634//nucleus,nucleus;GO:0045944//positive regulation of transcription by RNA polymerase II,biosynthetic process;GO:0005634//nucleus,nucleus;GO:0005634//nucleus,nucleus;GO:0044212//transcriptio…	PREDICTED: protein MADS AFFECTING FLOWERING 5-like [Brassica rapa]
Flower development	BnaA06G0293800ZS	2.6019	8.38873e-35	2.8517e-31	45.55	56.99	48.57	11.72	7.8	6.94	50.37	8.82	AT5G64350	FKP12	GO:0005829//cytosol,cytosol;GO:0061077//chaperone-mediated protein folding,other cellular processes;GO:0005737//cytoplasm,cytoplasm;GO:0005829//cytosol,cytosol;GO:0005515//protein binding,protein binding;GO:0009536//plastid,plastid;GO:0000413//protein peptidyl-prolyl isomerization,cellular protein modification process;GO:0005737//cytoplasm,cytoplasm;GO:0003755//peptidyl-prolyl cis-trans isomerase…	BnaAnng15150D [Brassica napus]
Flower development	BnaA04G0120100ZS	1.30621	3.85507e-05	0.00289588	1.15	1.14	1.27	0.45	0.55	0.62	1.18667	0.54	AT5G40740	2023-08-06	GO:0051011//microtubule minus-end binding,protein binding;GO:0005515//protein binding,protein binding;GO:0005515//protein binding,protein binding;GO:0005515//protein binding,protein binding;GO:0009524//phragmoplast,other intracellular components;GO:0009561//megagametogenesis,multicellular organism development;GO:0000226//microtubule cytoskeleton organization,cellular component organization;GO:007…	PREDICTED: uncharacterized protein LOC103864020 [Brassica rapa]
Flower development	BnaA03G0060500ZS	0.94018	2.60257e-10	6.76696e-08	19.9	25.5	27.38	13.95	12.82	14.53	24.26	13.7667	AT5G14860	-	GO:0009507//chloroplast,chloroplast;GO:0016757//transferase activity, transferring glycosyl groups,transferase activity;GO:0008194//UDP-glycosyltransferase activity,transferase activity;GO:0043231//intracellular membrane-bounded organelle,other intracellular components;GO:0016758//transferase activity, transferring hexosyl groups,transferase activity	PREDICTED: UDP-glycosyltransferase 90A1-like [Brassica rapa]
Flower development	BnaA10G0236000ZS	1.33463	0.000993639	0.041002	1.81	2.4	1.78	1.6	0.47	0.9	1.99667	0.99	AT5G11360	BKN3	GO:0009507//chloroplast,chloroplast;GO:0016310//phosphorylation,other cellular processes;GO:0009507//chloroplast,chloroplast;GO:0016301//kinase activity,kinase activity;GO:0009507//chloroplast,chloroplast;GO:0016310//phosphorylation,other metabolic processes	BnaA10g21100D [Brassica napus]
Flower development	BnaC03G0004200ZS	1.78898	8.30941e-17	5.58138e-14	12.88	11.38	10.97	4.56	3.02	4.85	11.7433	4.14333	AT5G01600	FER1	GO:0009570//chloroplast stroma,other intracellular components;GO:0006880//intracellular sequestering of iron ion,cellular homeostasis;GO:0009570//chloroplast stroma,other intracellular components;GO:0009570//chloroplast stroma,chloroplast;GO:0006880//intracellular sequestering of iron ion,other cellular processes;GO:0009908//flower development,flower development;GO:0009617//response to bacterium,…	BnaC03g00160D [Brassica napus]
Flower development	BnaA03G0002200ZS	1.52365	6.07756e-14	2.62431e-11	12	14.04	12.6	5.41	3.53	5.97	12.88	4.97	AT5G01600	FER1	GO:0009570//chloroplast stroma,other intracellular components;GO:0006880//intracellular sequestering of iron ion,cellular homeostasis;GO:0009570//chloroplast stroma,other intracellular components;GO:0009570//chloroplast stroma,chloroplast;GO:0006880//intracellular sequestering of iron ion,other cellular processes;GO:0009908//flower development,flower development;GO:0009617//response to bacterium,…	PREDICTED: ferritin-1, chloroplastic [Brassica rapa]
Flower development	BnaA04G0118900ZS	2.58995	2.47778e-05	0.00199017	1.66	1.78	1.73	0.41	0.28	0.24	1.72333	0.31	AT3G62440	SAF1	GO:0009901//anther dehiscence,anatomical structure development;GO:0009901//anther dehiscence,reproduction;GO:0009901//anther dehiscence,flower development;GO:0009901//anther dehiscence,multicellular organism development;GO:0005515//protein binding,protein binding	PREDICTED: F-box/LRR-repeat protein At3g62440-like isoform X1 [Brassica rapa]
Flower development	BnaC01G0467700ZS	2.59978	2.9727e-11	8.98537e-09	1.06	1.33	1.12	0.15	0.35	0.12	1.17	0.206667	AT3G55220	SAP130B	GO:0009506//plasmodesma,other cellular components;GO:0048481//plant ovule development,reproduction;GO:0009555//pollen development,multicellular organism development;GO:0005634//nucleus,nucleus;GO:0048481//plant ovule development,anatomical structure development;GO:0005829//cytosol,cytosol;GO:0048481//plant ovule development,flower development;GO:0009846//pollen germination,reproduction;GO:0048481…	PREDICTED: splicing factor 3B subunit 3-like [Brassica rapa]
Flower development	BnaA06G0166300ZS	0.88336	7.15534e-09	1.41822e-06	20.15	25.63	25.31	13.91	12.73	16.08	23.6967	14.24	AT3G48520	CYP94B3	GO:0009694//jasmonic acid metabolic process,other metabolic processes;GO:0009694//jasmonic acid metabolic process,other cellular processes;GO:0048653//anther development,reproduction;GO:0010154//fruit development,multicellular organism development;GO:0048480//stigma development,anatomical structure development;GO:0010154//fruit development,reproduction;GO:0016021//integral component of membrane,o…	PREDICTED: cytochrome P450 94B3 [Brassica rapa]
Flower development	BnaC03G0555100ZS	1.94723	5.67926e-08	9.40617e-06	3.33	4	2.59	1.33	0.61	1.03	3.30667	0.99	AT3G47640	PYE	GO:0003677//DNA binding,DNA binding;GO:0006355//regulation of transcription, DNA-templated,biosynthetic process;GO:0006355//regulation of transcription, DNA-templated,other metabolic processes;GO:0006355//regulation of transcription, DNA-templated,nucleobase-containing compound metabolic process;GO:0005634//nucleus,nucleus;GO:0005515//protein binding,protein binding;GO:0005515//protein binding,pr…	hypothetical protein EUTSA_v10010670mg [Eutrema salsugineum]
Flower development	BnaA01G0235500ZS	0.823521	4.43604e-06	0.00046336	35.73	28.94	29.98	19.17	17.39	23.05	31.55	19.87	AT3G44880	PAO	GO:0009941//chloroplast envelope,plastid;GO:0009507//chloroplast,chloroplast;GO:0005829//cytosol,cytosol;GO:0009534//chloroplast thylakoid,thylakoid;GO:0009535//chloroplast thylakoid membrane,cytoplasm;GO:0055114//oxidation-reduction process,other metabolic processes;GO:0009706//chloroplast inner membrane,cytoplasm;GO:0009535//chloroplast thylakoid membrane,thylakoid;GO:0051537//2 iron, 2 sulfur …	BnaAnng03490D [Brassica napus]
Flower development	BnaA01G0185500ZS	0.912397	4.46001e-06	0.000463886	6.85	10.19	7.41	5.73	3.86	4.83	8.15	4.80667	AT3G13670	-	GO:0048574//long-day photoperiodism, flowering,multicellular organism development;GO:0005515//protein binding,protein binding;GO:0005524//ATP binding,nucleotide binding;GO:0048574//long-day photoperiodism, flowering,anatomical structure development;GO:0048574//long-day photoperiodism, flowering,post-embryonic development;GO:0018105//peptidyl-serine phosphorylation,cellular protein modification pr…	BnaC06g13670D [Brassica napus]
Flower development	BnaC01G0461100ZS	2.43627	1.07449e-14	5.24895e-12	4.92	6.22	4.7	1.05	1.23	0.87	5.28	1.05	AT3G12130	KHZ1	GO:2000028//regulation of photoperiodism, flowering,response to light stimulus;GO:0006355//regulation of transcription, DNA-templated,other cellular processes;GO:2000028//regulation of photoperiodism, flowering,post-embryonic development;GO:0003677//DNA binding,DNA binding;GO:0005634//nucleus,nucleus;GO:0006355//regulation of transcription, DNA-templated,nucleobase-containing compound metabolic p…	hypothetical protein EUTSA_v10021405mg [Eutrema salsugineum]
Flower development	BnaC04G0135700ZS	1.37195	4.99577e-05	0.00357934	4.27	5.8	6.35	2.04	2.58	2.16	5.47333	2.26	AT2G33380	PXG3	GO:0004497//monooxygenase activity,catalytic activity;GO:0005509//calcium ion binding,other binding;GO:1902609//(R)-2-hydroxy-alpha-linolenic acid biosynthetic process,other cellular processes;GO:1902609//(R)-2-hydroxy-alpha-linolenic acid biosynthetic process,lipid metabolic process;GO:0009409//response to cold,response to abiotic stimulus;GO:0009269//response to desiccation,response to abiotic …	BnaC04g11110D [Brassica napus]
Flower development	BnaC04G0166800ZS	3.13646	2.64814e-05	0.0021064	0.55	1.1	0.37	0.13	0.06	0.09	0.673333	0.0933333	AT2G31220	BHLH10	GO:0048658//anther wall tapetum development,multicellular organism development;GO:0048658//anther wall tapetum development,reproduction;GO:0006355//regulation of transcription, DNA-templated,biosynthetic process;GO:0009555//pollen development,multicellular organism development;GO:0006355//regulation of transcription, DNA-templated,biosynthetic process;GO:0005515//protein binding,protein binding;G…	BnaC04g13520D [Brassica napus]
Flower development	BnaC03G0491900ZS	1.58739	1.4962e-09	3.36554e-07	6.39	9.28	7.3	3.35	1.87	3.14	7.65667	2.78667	AT2G15890	MEE14	GO:0005634//nucleus,nucleus;GO:0010183//pollen tube guidance,anatomical structure development;GO:0010183//pollen tube guidance,response to chemical;GO:0010183//pollen tube guidance,anatomical structure development;GO:0005515//protein binding,protein binding;GO:0010183//pollen tube guidance,pollination;GO:0009793//embryo development ending in seed dormancy,embryo development;GO:0009793//embryo dev…	BnaC03g45960D [Brassica napus]
Flower development	BnaA07G0378400ZS	1.84567	3.00408e-12	1.06046e-09	1.98	2.42	2.04	0.7	0.56	0.74	2.14667	0.666667	AT1G78900	VHA-A	GO:0005773//vacuole,vacuole;GO:0005774//vacuolar membrane,other membranes;GO:0005774//vacuolar membrane,other membranes;GO:0005773//vacuole,vacuole;GO:0005794//Golgi apparatus,Golgi apparatus;GO:0033180//proton-transporting V-type ATPase, V1 domain,other membranes;GO:0005774//vacuolar membrane,vacuole;GO:0009507//chloroplast,chloroplast;GO:0005773//vacuole,vacuole;GO:0009555//pollen development,m…	-
Flower development	BnaA07G0287100ZS	2.46003	1.58885e-10	4.24529e-08	28.88	19.11	24.42	7.46	2.86	3.21	24.1367	4.51	AT1G66400	CML23	GO:0009909//regulation of flower development,multicellular organism development;GO:0009909//regulation of flower development,anatomical structure development;GO:0080164//regulation of nitric oxide metabolic process,other metabolic processes;GO:0005509//calcium ion binding,other binding;GO:0009909//regulation of flower development,flower development;GO:0009909//regulation of flower development,rep…	PREDICTED: calcium-binding protein CML24 [Brassica rapa]
Flower development	BnaC06G0329200ZS	1.64783	5.34585e-06	0.000544286	22.07	15.18	14.52	7.75	5	4.25	17.2567	5.66667	AT1G66400	CML23	GO:0009909//regulation of flower development,multicellular organism development;GO:0009909//regulation of flower development,anatomical structure development;GO:0080164//regulation of nitric oxide metabolic process,other metabolic processes;GO:0005509//calcium ion binding,other binding;GO:0009909//regulation of flower development,flower development;GO:0009909//regulation of flower development,rep…	BnaC06g43540D [Brassica napus]
Flower development	BnaA07G0282700ZS	2.50247	8.95881e-14	3.80058e-11	4.13	4.85	4.61	0.94	0.67	1.04	4.53	0.883333	AT1G65480	FT	GO:0005515//protein binding,protein binding;GO:0048573//photoperiodism, flowering,anatomical structure development;GO:0005515//protein binding,protein binding;GO:0005634//nucleus,nucleus;GO:0009911//positive regulation of flower development,anatomical structure development;GO:0009911//positive regulation of flower development,reproduction;GO:0005737//cytoplasm,cytoplasm;GO:0009911//positive regul…	PREDICTED: protein TWIN SISTER of FT-like [Brassica rapa]
Flower development	BnaC03G0789800ZS	0.950055	2.63635e-05	0.00210048	2.26	2.94	3.49	2.16	1.38	1.56	2.89667	1.7	AT1G52030	F-ATMBP	GO:0005737//cytoplasm,cytoplasm;GO:0005737//cytoplasm,cytoplasm;GO:0007155//cell adhesion,other biological processes;GO:0009908//flower development,flower development;GO:0006952//defense response,response to stress;GO:0030246//carbohydrate binding,carbohydrate binding;GO:0010180//thioglucosidase binding,protein binding;GO:0010169//thioglucosidase complex,other intracellular components;GO:0009611/…	BnaC03g68950D, partial [Brassica napus]
Flower development	BnaA03G0372000ZS	0.6634	0.00012893	0.00795319	4.56	4.73	5.09	3.98	3.2	3.06	4.79333	3.41333	AT3G22380	TIC	GO:0005982//starch metabolic process,other metabolic processes;GO:0048511//rhythmic process,other biological processes;GO:0003674//molecular_function,unknown molecular functions;GO:0009737//response to abscisic acid,response to endogenous stimulus;GO:0005634//nucleus,nucleus;GO:0009737//response to abscisic acid,response to chemical;GO:0009414//response to water deprivation,response to chemical;G…	BnaA03g36630D [Brassica napus]
Embryo/seed development	BnaA07G0143900ZS	0.853114	5.52087e-05	0.00390923	83.87	76.44	78.94	61.29	44.45	36.81	79.75	47.5167	AT5G66990	RKD3	GO:0005634//nucleus,nucleus;GO:0003700//DNA-binding transcription factor activity,DNA-binding transcription factor activity;GO:0006355//regulation of transcription, DNA-templated,nucleobase-containing compound metabolic process;GO:0005634//nucleus,nucleus;GO:0006355//regulation of transcription, DNA-templated,biosynthetic process;GO:0006355//regulation of transcription, DNA-templated,other metabo…	BnaA07g12200D [Brassica napus]
Embryo/seed development	BnaC03G0160700ZS	0.94896	9.78379e-05	0.00635119	3.75	6.66	6.36	4.16	2.53	2.81	5.59	3.16667	AT5G51760	AHG1	GO:0004724//magnesium-dependent protein serine/threonine phosphatase activity,catalytic activity;GO:0004722//protein serine/threonine phosphatase activity,hydrolase activity;GO:0004722//protein serine/threonine phosphatase activity,catalytic activity;GO:0009737//response to abscisic acid,response to endogenous stimulus;GO:0006470//protein dephosphorylation,cellular protein modification process;GO…	PREDICTED: probable protein phosphatase 2C 75 [Brassica rapa]
Embryo/seed development	BnaA10G0172300ZS	0.972733	0.000410116	0.0207252	6.68	6.6	6.84	5.21	3.05	2.88	6.70667	3.71333	AT5G20635	AGG3	GO:0009737//response to abscisic acid,response to endogenous stimulus;GO:0005634//nucleus,nucleus;GO:0005886//plasma membrane,plasma membrane;GO:0005576//extracellular region,extracellular region;GO:0007186//G protein-coupled receptor signaling pathway,signal transduction;GO:0009737//response to abscisic acid,response to chemical	PREDICTED: guanine nucleotide-binding protein subunit gamma 3-like isoform X2 [Brassica rapa]
Embryo/seed development	BnaA03G0432300ZS	0.770739	2.60025e-07	3.74445e-05	254.37	287.3	294.08	186.14	180.65	164.47	278.583	177.087	AT4G16160	OEP162	GO:0031359//integral component of chloroplast outer membrane,cytoplasm;GO:0031359//integral component of chloroplast outer membrane,chloroplast;GO:0009527//plastid outer membrane,other membranes;GO:0031359//integral component of chloroplast outer membrane,chloroplast;GO:0031359//integral component of chloroplast outer membrane,plastid;GO:0015171//amino acid transmembrane transporter activity,tran…	PREDICTED: outer envelope pore protein 16-2, chloroplastic-like [Brassica rapa]
Embryo/seed development	BnaA04G0040200ZS	1.53691	4.92467e-11	1.43474e-08	7.37	15.23	10.33	5.55	2.46	4.75	10.9767	4.25333	AT3G55610	P5CSB	GO:0009507//chloroplast,chloroplast;GO:0009793//embryo development ending in seed dormancy,multicellular organism development;GO:0009793//embryo development ending in seed dormancy,embryo development;GO:0009506//plasmodesma,other cellular components;GO:0055114//oxidation-reduction process,other metabolic processes;GO:0005524//ATP binding,other binding;GO:0006561//proline biosynthetic process,bios…	PREDICTED: delta-1-pyrroline-5-carboxylate synthase B-like [Brassica rapa]
Embryo/seed development	BnaA04G0047200ZS	6.24974	1.4531e-11	4.5633e-09	3.76	2.78	2.99	0	0.11	0	3.17667	0.0366667	AT3G54620	BZIP25	GO:0003700//DNA-binding transcription factor activity,DNA-binding transcription factor activity;GO:0046982//protein heterodimerization activity,protein binding;GO:0003700//DNA-binding transcription factor activity,DNA-binding transcription factor activity;GO:0005515//protein binding,protein binding;GO:0045735//nutrient reservoir activity,other molecular functions;GO:0005515//protein binding,prote…	BnaCnng29250D [Brassica napus]
Embryo/seed development	BnaA09G0411800ZS	1.44262	1.47365e-08	2.75168e-06	3.02	3.55	3.14	1.65	0.86	1.55	3.23667	1.35333	AT3G54620	BZIP25	GO:0003700//DNA-binding transcription factor activity,DNA-binding transcription factor activity;GO:0046982//protein heterodimerization activity,protein binding;GO:0003700//DNA-binding transcription factor activity,DNA-binding transcription factor activity;GO:0005515//protein binding,protein binding;GO:0045735//nutrient reservoir activity,other molecular functions;GO:0005515//protein binding,prote…	BnaA09g26320D [Brassica napus]
Embryo/seed development	BnaA06G0270200ZS	3.88796	0.000578847	0.0269434	0.12	0.18	0.77	0	0.01	0.06	0.356667	0.0233333	AT3G49600	UBP26	GO:0048316//seed development,anatomical structure development;GO:0004197//cysteine-type endopeptidase activity,hydrolase activity;GO:0016579//protein deubiquitination,protein metabolic process;GO:0005634//nucleus,nucleus;GO:0048316//seed development,reproduction;GO:0048316//seed development,multicellular organism development;GO:0004197//cysteine-type endopeptidase activity,catalytic activity;GO:0…	PREDICTED: ubiquitin carboxyl-terminal hydrolase 26-like isoform X1 [Brassica rapa]
Embryo/seed development	BnaA07G0152400ZS	0.59788	0.000731386	0.0322694	1.58	2.01	1.79	1.54	1.29	1.16	1.79333	1.33	AT2G26890	GRV2	GO:0005783//endoplasmic reticulum,endoplasmic reticulum;GO:0009959//negative gravitropism,tropism;GO:0006898//receptor-mediated endocytosis,transport;GO:0010008//endosome membrane,endosome;GO:0009959//negative gravitropism,response to abiotic stimulus;GO:0006897//endocytosis,transport;GO:0043231//intracellular membrane-bounded organelle,other intracellular components;GO:0009793//embryo developmen…	BnaA07g12940D [Brassica napus]
Embryo/seed development	BnaC03G0643100ZS	0.624256	6.57563e-05	0.00453007	26.57	28.92	30.27	20.1	18.66	22.7	28.5867	20.4867	AT1G27461	-	-	BnaA08g18940D [Brassica napus]
Embryo/seed development	BnaA08G0219600ZS	0.832303	0.000254901	0.0141047	8.73	8.13	9.11	5.92	5.49	4.71	8.65667	5.37333	AT1G27461	-	-	PREDICTED: uncharacterized protein LOC103835392 [Brassica rapa]
Embryo/seed development	BnaC08G0467300ZS	0.89402	1.02688e-05	0.000956881	6.92	7.21	7.38	5.47	3.19	4.96	7.17	4.54	AT1G18710	AtMYB47	GO:0044212//transcription regulatory region DNA binding,DNA binding;GO:0005634//nucleus,nucleus;GO:0009753//response to jasmonic acid,response to chemical;GO:0030154//cell differentiation,cell differentiation;GO:0009651//response to salt stress,response to abiotic stimulus;GO:0005634//nucleus,nucleus;GO:0003700//DNA-binding transcription factor activity,DNA-binding transcription factor activity;G…	BnaAnng36570D [Brassica napus]
Embryo/seed development	BnaA06G0078900ZS	8.37844	2.47228e-11	7.51977e-09	1.13	1.67	0.93	0	0	0	1.24333	0	AT1G13120	GLE1	GO:0005543//phospholipid binding,other binding;GO:0009793//embryo development ending in seed dormancy,reproduction;GO:0006406//mRNA export from nucleus,transport;GO:0006449//regulation of translational termination,biosynthetic process;GO:0005737//cytoplasm,cytoplasm;GO:0006446//regulation of translational initiation,other cellular processes;GO:0006446//regulation of translational initiation,trans…	BnaA06g07610D [Brassica napus]
Embryo/seed development	BnaA09G0645200ZS	0.971356	0.00038518	0.0195673	2.37	2.22	2.25	1.47	0.84	1.68	2.28	1.33	AT1G12820	AFB3	GO:0005634//nucleus,nucleus;GO:0048527//lateral root development,post-embryonic development;GO:0080022//primary root development,anatomical structure development;GO:0048443//stamen development,multicellular organism development;GO:0006952//defense response,response to stress;GO:0048527//lateral root development,anatomical structure development;GO:0010152//pollen maturation,multicellular organism …	PREDICTED: protein AUXIN SIGNALING F-BOX 3-like [Brassica rapa]
Embryo/seed development	BnaC07G0413200ZS	7.65571	3.00108e-09	6.36571e-07	1.15	1.32	1.06	0	0	0	1.17667	0	AT1G10270	GRP23	GO:0009507//chloroplast,chloroplast;GO:0005634//nucleus,nucleus;GO:0005739//mitochondrion,mitochondrion;GO:0005634//nucleus,nucleus;GO:0051301//cell division,other cellular processes;GO:0005515//protein binding,protein binding;GO:0009790//embryo development,embryo development	BnaC07g34130D [Brassica napus]
Hormone	BnaA06G0278100ZS	5.4963	0.000875757	0.0373445	4.03	6.79	20.94	0	0	0	10.5867	0	AT5G62490	HVA22B	GO:0016021//integral component of membrane,other membranes;GO:0042538//hyperosmotic salinity response,response to stress;GO:0009737//response to abscisic acid,response to endogenous stimulus;GO:0042538//hyperosmotic salinity response,response to abiotic stimulus;GO:0003674//molecular_function,unknown molecular functions;GO:0009737//response to abscisic acid,response to chemical	PREDICTED: HVA22-like protein b [Brassica rapa]
Hormone	BnaC01G0053300ZS	0.604728	0.000965101	0.0400377	2.85	3.13	3.27	2.51	2.11	2.24	3.08333	2.28667	AT4G33210	FBL15	GO:0019005//SCF ubiquitin ligase complex,other intracellular components;GO:0006511//ubiquitin-dependent protein catabolic process,other cellular processes;GO:0006511//ubiquitin-dependent protein catabolic process,catabolic process;GO:0004842//ubiquitin-protein transferase activity,transferase activity;GO:0006511//ubiquitin-dependent protein catabolic process,protein metabolic process;GO:0006511//…	-
Hormone	BnaA01G0214600ZS	1.72508	6.98222e-06	0.00068355	2.35	2.87	2.59	0.67	0.65	1.29	2.60333	0.87	AT3G50070	CYCD3;3	GO:0005515//protein binding,protein binding;GO:0005634//nucleus,nucleus;GO:0048316//seed development,anatomical structure development;GO:0004672//protein kinase activity,kinase activity;GO:0000079//regulation of cyclin-dependent protein serine/threonine kinase activity,protein metabolic process;GO:0005634//nucleus,nucleus;GO:0016538//cyclin-dependent protein serine/threonine kinase regulator acti…	PREDICTED: cyclin-D3-3-like [Brassica rapa]
Hormone	BnaA07G0382800ZS	1.16719	6.43712e-13	2.51058e-10	6.88	10.03	9.14	4.51	3.67	4.69	8.68333	4.29	AT1G79460	GA2	GO:0009686//gibberellin biosynthetic process,other cellular processes;GO:0009686//gibberellin biosynthetic process,lipid metabolic process;GO:0009686//gibberellin biosynthetic process,lipid metabolic process;GO:0016102//diterpenoid biosynthetic process,other cellular processes;GO:0009686//gibberellin biosynthetic process,other cellular processes;GO:0009570//chloroplast stroma,cytoplasm;GO:0009686…	BnaA07g34940D [Brassica napus]
Hormone	BnaA07G0318400ZS	2.04746	0.000391217	0.0198531	0.81	1.57	0.99	0.36	0.18	0.43	1.12333	0.323333	AT1G70480	JASSY	GO:0009707//chloroplast outer membrane,chloroplast;GO:0005634//nucleus,nucleus;GO:0009707//chloroplast outer membrane,other membranes;GO:0009507//chloroplast,chloroplast;GO:0009695//jasmonic acid biosynthetic process,biosynthetic process;GO:0009695//jasmonic acid biosynthetic process,other metabolic processes;GO:0009707//chloroplast outer membrane,plastid;GO:0005261//cation channel activity,trans…	BnaA08g05470D [Brassica napus]
Hormone	BnaA06G0133300ZS	5.31795	0.000250051	0.0138681	0.36	1.13	0.91	0	0.06	0	0.8	0.02	AT1G19180	JAZ1	GO:0005515//protein binding,protein binding;GO:0005515//protein binding,protein binding;GO:0009867//jasmonic acid mediated signaling pathway,signal transduction;GO:0009753//response to jasmonic acid,response to endogenous stimulus;GO:0009611//response to wounding,response to stress;GO:2000022//regulation of jasmonic acid mediated signaling pathway,response to chemical;GO:0042742//defense response…	PREDICTED: protein TIFY 10A-like isoform X1 [Brassica rapa]
Hormone	BnaC01G0017800ZS	1.70608	8.46151e-08	1.34169e-05	2.04	2.17	2.23	0.85	0.44	0.95	2.14667	0.746667	AT4G37390	YDK1	GO:0010252//auxin homeostasis,other biological processes;GO:0016881//acid-amino acid ligase activity,catalytic activity;GO:0009733//response to auxin,response to chemical;GO:0005737//cytoplasm,cytoplasm;GO:0010279//indole-3-acetic acid amido synthetase activity,catalytic activity;GO:0009733//response to auxin,response to endogenous stimulus;GO:0005634//nucleus,nucleus	BnaC01g01570D [Brassica napus]
Hormone	BnaA09G0243100ZS	1.76555	0.000588709	0.0273236	4.58	6.02	6.02	1.66	2.47	0.8	5.54	1.64333	AT4G12410	SAUR35	GO:0003674//molecular_function,unknown molecular functions;GO:0009733//response to auxin,response to chemical;GO:0005739//mitochondrion,mitochondrion;GO:0009733//response to auxin,response to endogenous stimulus	PREDICTED: uncharacterized protein LOC103839891 [Brassica rapa]
Hormone	BnaA01G0318000ZS	0.645231	8.34599e-05	0.00553674	82.25	91.89	84.77	52.92	55.31	75.82	86.3033	61.35	AT3G19820	DIM	GO:0006694//steroid biosynthetic process,other metabolic processes;GO:0005886//plasma membrane,plasma membrane;GO:0009834//plant-type secondary cell wall biogenesis,other cellular processes;GO:0071949//FAD binding,nucleotide binding;GO:0006694//steroid biosynthetic process,biosynthetic process;GO:0005516//calmodulin binding,protein binding;GO:0016132//brassinosteroid biosynthetic process,other me…	PREDICTED: delta(24)-sterol reductase [Brassica rapa]
Hormone	BnaC03G0410900ZS	1.12395	7.26917e-09	1.43491e-06	25.72	28.82	31.01	15.34	12.81	13.67	28.5167	13.94	AT3G15210	ERF4	GO:0043565//sequence-specific DNA binding,DNA binding;GO:0045892//negative regulation of transcription, DNA-templated,other cellular processes;GO:0005634//nucleus,nucleus;GO:0044212//transcription regulatory region DNA binding,nucleic acid binding;GO:0009723//response to ethylene,response to chemical;GO:0009864//induced systemic resistance, jasmonic acid mediated signaling pathway,response to end…	BnaC03g39000D [Brassica napus]
Hormone	BnaC04G0513300ZS	4.3255	1.60815e-15	9.04339e-13	12.36	7.76	8.7	0.67	0.15	0.13	9.60667	0.316667	AT2G31750	UGT74D1	GO:0005777//peroxisome,peroxisome;GO:0052638//indole-3-butyrate beta-glucosyltransferase activity,transferase activity;GO:0016757//transferase activity, transferring glycosyl groups,transferase activity;GO:0080043//quercetin 3-O-glucosyltransferase activity,transferase activity;GO:0080044//quercetin 7-O-glucosyltransferase activity,transferase activity;GO:0009507//chloroplast,chloroplast;GO:00058…	BnaCnng43810D [Brassica napus]
Hormone	BnaC08G0439400ZS	2.15877	2.67918e-13	1.06205e-10	6.18	4.18	5.12	1	1.1	1.86	5.16	1.32	AT2G23170	GH3.3	GO:0010252//auxin homeostasis,other biological processes;GO:0005737//cytoplasm,cytoplasm;GO:0016881//acid-amino acid ligase activity,catalytic activity;GO:0005634//nucleus,nucleus;GO:0010279//indole-3-acetic acid amido synthetase activity,catalytic activity	BnaC08g34560D [Brassica napus]
Hormone	BnaA09G0587900ZS	1.55598	5.87012e-10	1.42659e-07	14.66	10.09	13.43	3.76	4.68	6.28	12.7267	4.90667	AT2G23170	GH3.3	GO:0010252//auxin homeostasis,other biological processes;GO:0005737//cytoplasm,cytoplasm;GO:0016881//acid-amino acid ligase activity,catalytic activity;GO:0005634//nucleus,nucleus;GO:0010279//indole-3-acetic acid amido synthetase activity,catalytic activity	BnaA09g42140D [Brassica napus]
Hormone	BnaA02G0189000ZS	0.629665	2.16156e-05	0.00178087	58.15	78.18	63.76	59.41	35.52	49.59	66.6967	48.1733	AT1G70560	TAA1	GO:0048825//cotyledon development,post-embryonic development;GO:0009723//response to ethylene,response to chemical;GO:0009793//embryo development ending in seed dormancy,anatomical structure development;GO:0010078//maintenance of root meristem identity,multicellular organism development;GO:0009723//response to ethylene,response to endogenous stimulus;GO:0048364//root development,multicellular org…	PREDICTED: L-tryptophan--pyruvate aminotransferase 1-like [Brassica rapa]
Hormone	BnaC03G0651000ZS	2.45991	0.000170654	0.0100634	3.61	2.6	3.68	0.74	0.89	0.23	3.29667	0.62	AT1G28370	ERF11	GO:0009873//ethylene-activated signaling pathway,response to endogenous stimulus;GO:0005634//nucleus,nucleus;GO:0005622//intracellular,other intracellular components;GO:0044212//transcription regulatory region DNA binding,DNA binding;GO:0001944//vasculature development,multicellular organism development;GO:0044212//transcription regulatory region DNA binding,nucleic acid binding;GO:0009873//ethyl…	BnaCnng63180D [Brassica napus]
Hormone	BnaA09G0463500ZS	0.624541	0.000889288	0.0376581	9.71	9.89	10.07	9.11	5.96	6.6	9.89	7.22333	AT1G22190	RAP2-13	GO:0009873//ethylene-activated signaling pathway,response to endogenous stimulus;GO:0009409//response to cold,response to stress;GO:0005515//protein binding,protein binding;GO:0005634//nucleus,nucleus;GO:0009873//ethylene-activated signaling pathway,signal transduction;GO:0006355//regulation of transcription, DNA-templated,other metabolic processes;GO:0006970//response to osmotic stress,response …	BnaA09g30810D [Brassica napus]
Stress/defense response	BnaA03G0487600ZS	0.974563	3.14286e-10	8.04206e-08	13.59	17.4	18.36	10.33	7.37	9.33	16.45	9.01	AT4G25580	-	GO:0005737//cytoplasm,cytoplasm;GO:0009506//plasmodesma,other cellular components;GO:0009737//response to abscisic acid,response to chemical;GO:0009737//response to abscisic acid,response to endogenous stimulus	BnaA03g47530D [Brassica napus]
Stress/defense response	BnaC07G0466100ZS	0.652283	1.92753e-05	0.00160446	18.96	22.7	23.63	18.27	12.6	16.84	21.7633	15.9033	AT4G25580	-	GO:0005737//cytoplasm,cytoplasm;GO:0009506//plasmodesma,other cellular components;GO:0009737//response to abscisic acid,response to chemical;GO:0009737//response to abscisic acid,response to endogenous stimulus	BnaC07g39780D [Brassica napus]
Stress/defense response	BnaC06G0135600ZS	2.44571	1.59274e-12	5.88001e-10	7.6	5.61	7.45	2	1.48	0.75	6.88667	1.41	AT1G54040	ESP	GO:0080028//nitrile biosynthetic process,other cellular processes;GO:0005634//nucleus,nucleus;GO:0030234//enzyme regulator activity,enzyme regulator activity;GO:0030234//enzyme regulator activity,enzyme regulator activity;GO:0019762//glucosinolate catabolic process,other cellular processes;GO:0005634//nucleus,nucleus;GO:0080028//nitrile biosynthetic process,other metabolic processes;GO:0009507//c…	BnaC06g10450D [Brassica napus]
Stress/defense response	BnaC03G0732900ZS	3.90478	1.70708e-05	0.00145348	0.51	0.65	0.43	0.1	0.02	0	0.53	0.04	AT1G75220	ERDL6	GO:0010030//positive regulation of seed germination,multicellular organism development;GO:0009705//plant-type vacuole membrane,vacuole;GO:0005351//carbohydrate:proton symporter activity,transporter activity;GO:0009705//plant-type vacuole membrane,other intracellular components;GO:0010030//positive regulation of seed germination,post-embryonic development;GO:0005887//integral component of plasma m…	BnaCnng19380D [Brassica napus]
Stress/defense response	BnaA09G0479400ZS	1.21373	1.52561e-08	2.82977e-06	9.56	11.77	10.52	5.45	5.18	4.06	10.6167	4.89667	AT5G67370	CGLD27	GO:1990641//response to iron ion starvation,response to external stimulus;GO:0003674//molecular_function,unknown molecular functions;GO:1990641//response to iron ion starvation,response to stress;GO:0009507//chloroplast,chloroplast;GO:0016021//integral component of membrane,other membranes;GO:1990641//response to iron ion starvation,response to stress;GO:1990641//response to iron ion starvation,r…	PREDICTED: uncharacterized protein ycf36-like [Brassica rapa]
Stress/defense response	BnaA02G0418500ZS	1.05186	4.68336e-05	0.0034111	5.18	7.55	7.14	3.49	2.51	4.5	6.62333	3.5	AT5G66650	MCU6	GO:0015292//uniporter activity,transporter activity;GO:0005743//mitochondrial inner membrane,other membranes;GO:0051560//mitochondrial calcium ion homeostasis,cellular homeostasis;GO:0005743//mitochondrial inner membrane,other intracellular components;GO:0005743//mitochondrial inner membrane,cytoplasm;GO:0070588//calcium ion transmembrane transport,transport;GO:0005262//calcium channel activity,t…	PREDICTED: uncharacterized protein LOC103855342 [Brassica rapa]
Stress/defense response	BnaA06G0304600ZS	0.912798	4.30497e-06	0.000453588	19.56	15.74	18.16	13.07	8.96	10.61	17.82	10.88	AT5G65530	ATRLCK VI_A3	GO:0050832//defense response to fungus,response to external stimulus;GO:0004674//protein serine/threonine kinase activity,catalytic activity;GO:0004674//protein serine/threonine kinase activity,kinase activity;GO:0005634//nucleus,nucleus;GO:0046777//protein autophosphorylation,other metabolic processes;GO:0006468//protein phosphorylation,other metabolic processes;GO:0010091//trichome branching,ce…	BnaA06g24410D [Brassica napus]
Stress/defense response	BnaA06G0292900ZS	1.20952	1.45457e-05	0.00127438	3.96	7.23	6.1	2.57	2.1	3.46	5.76333	2.71	AT5G64250	-	GO:0051213//dioxygenase activity,catalytic activity;GO:0009610//response to symbiotic fungus,response to biotic stimulus;GO:0005829//cytosol,cytosol;GO:0018580//nitronate monooxygenase activity,catalytic activity;GO:0009610//response to symbiotic fungus,response to external stimulus;GO:0005739//mitochondrion,mitochondrion;GO:0046686//response to cadmium ion,response to chemical;GO:0005739//mitoch…	PREDICTED: nitronate monooxygenase [Brassica rapa]
Stress/defense response	BnaA06G0285400ZS	1.17301	1.53734e-06	0.000181782	7.02	8.25	8.7	3.72	3.96	3.84	7.99	3.84	AT5G63350	AITR6	GO:2000143//negative regulation of DNA-templated transcription, initiation,biosynthetic process;GO:2000143//negative regulation of DNA-templated transcription, initiation,other cellular processes;GO:2000143//negative regulation of DNA-templated transcription, initiation,other metabolic processes;GO:0005634//nucleus,nucleus;GO:0005515//protein binding,protein binding;GO:2000143//negative regulatio…	PREDICTED: uncharacterized protein LOC103873751 [Brassica rapa]
Stress/defense response	BnaC07G0383500ZS	2.69782	1.85369e-05	0.00155639	2.02	3.25	2.73	0.25	0.6	0.44	2.66667	0.43	AT5G61590	ERF107	GO:0009873//ethylene-activated signaling pathway,other cellular processes;GO:0044212//transcription regulatory region DNA binding,DNA binding;GO:1904277//negative regulation of wax biosynthetic process,other metabolic processes;GO:0045893//positive regulation of transcription, DNA-templated,other metabolic processes;GO:0009414//response to water deprivation,response to chemical;GO:0044212//transc…	BnaC07g31340D [Brassica napus]
Stress/defense response	BnaA09G0076100ZS	2.21953	0.000480743	0.0233197	2.53	1.95	2.61	0.43	0.85	0.38	2.36333	0.553333	AT5G61590	ERF107	GO:0009873//ethylene-activated signaling pathway,other cellular processes;GO:0044212//transcription regulatory region DNA binding,DNA binding;GO:1904277//negative regulation of wax biosynthetic process,other metabolic processes;GO:0045893//positive regulation of transcription, DNA-templated,other metabolic processes;GO:0009414//response to water deprivation,response to chemical;GO:0044212//transc…	BnaA09g05710D [Brassica napus]
Stress/defense response	BnaA03G0100800ZS	1.80663	0.0011675	0.0458233	7.38	8.23	4.48	3.59	0.53	1.75	6.69667	1.95667	AT5G59820	ZAT12	GO:0009611//response to wounding,response to stress;GO:0042538//hyperosmotic salinity response,response to abiotic stimulus;GO:0009408//response to heat,response to abiotic stimulus;GO:0009408//response to heat,response to stress;GO:0044212//transcription regulatory region DNA binding,nucleic acid binding;GO:0042538//hyperosmotic salinity response,response to stress;GO:0009416//response to light …	PREDICTED: zinc finger protein ZAT12-like [Brassica rapa]
Stress/defense response	BnaC09G0425100ZS	0.768109	6.46638e-08	1.05016e-05	27.35	29.77	26.99	19.63	16.48	18.22	28.0367	18.11	AT5G59220	HAI1	GO:0005515//protein binding,protein binding;GO:0005634//nucleus,nucleus;GO:0005829//cytosol,cytosol;GO:0009414//response to water deprivation,response to abiotic stimulus;GO:0004724//magnesium-dependent protein serine/threonine phosphatase activity,catalytic activity;GO:0004724//magnesium-dependent protein serine/threonine phosphatase activity,hydrolase activity;GO:0006470//protein dephosphorylat…	BnaC09g34350D [Brassica napus]
Stress/defense response	BnaA10G0146400ZS	0.722133	3.71364e-07	5.19072e-05	25.3	28.77	26.4	19.4	16.21	18.42	26.8233	18.01	AT5G59220	HAI1	GO:0005515//protein binding,protein binding;GO:0005634//nucleus,nucleus;GO:0005829//cytosol,cytosol;GO:0009414//response to water deprivation,response to abiotic stimulus;GO:0004724//magnesium-dependent protein serine/threonine phosphatase activity,catalytic activity;GO:0004724//magnesium-dependent protein serine/threonine phosphatase activity,hydrolase activity;GO:0006470//protein dephosphorylat…	PREDICTED: probable protein phosphatase 2C 78 [Brassica rapa]
Stress/defense response	BnaC02G0138300ZS	0.901339	1.99776e-08	3.61461e-06	62.91	68.64	69.17	36.49	37.98	38.96	66.9067	37.81	AT5G58070	TIL	GO:0042538//hyperosmotic salinity response,response to stress;GO:0010431//seed maturation,multicellular organism development;GO:0031969//chloroplast membrane,other membranes;GO:0005829//cytosol,cytosol;GO:0009414//response to water deprivation,response to stress;GO:0010431//seed maturation,post-embryonic development;GO:0010286//heat acclimation,response to stress;GO:0009414//response to water dep…	PREDICTED: apolipoprotein D-like isoform X2 [Brassica rapa]
Stress/defense response	BnaA02G0113100ZS	0.733557	6.34533e-06	0.000630129	55.45	61.73	65.83	39.23	38.1	39.29	61.0033	38.8733	AT5G58070	TIL	GO:0042538//hyperosmotic salinity response,response to stress;GO:0010431//seed maturation,multicellular organism development;GO:0031969//chloroplast membrane,other membranes;GO:0005829//cytosol,cytosol;GO:0009414//response to water deprivation,response to stress;GO:0010431//seed maturation,post-embryonic development;GO:0010286//heat acclimation,response to stress;GO:0009414//response to water dep…	BnaA02g07880D [Brassica napus]
Stress/defense response	BnaC04G0403600ZS	0.973565	2.73746e-06	0.000304342	6.08	5.14	4.97	3.38	3.03	2.89	5.39667	3.1	AT5G40390	RFS5	GO:0009737//response to abscisic acid,response to endogenous stimulus;GO:0019593//mannitol biosynthetic process,biosynthetic process;GO:0005986//sucrose biosynthetic process,other cellular processes;GO:0005975//carbohydrate metabolic process,carbohydrate metabolic process;GO:0005737//cytoplasm,cytoplasm;GO:0009414//response to water deprivation,response to abiotic stimulus;GO:0010325//raffinose f…	BnaC04g56100D [Brassica napus]
Stress/defense response	BnaA04G0111100ZS	1.02288	0.000438403	0.0217904	4.03	3.5	2.93	2.21	1.8	2.49	3.48667	2.16667	AT5G39890	PCO2	GO:0017172//cysteine dioxygenase activity,catalytic activity;GO:0018171//peptidyl-cysteine oxidation,other metabolic processes;GO:0005634//nucleus,nucleus;GO:0018171//peptidyl-cysteine oxidation,cellular protein modification process;GO:0005634//nucleus,nucleus;GO:0001666//response to hypoxia,response to abiotic stimulus;GO:0005634//nucleus,nucleus;GO:0070483//detection of hypoxia,response to abio…	PREDICTED: probable 2-aminoethanethiol dioxygenase [Brassica rapa]
Stress/defense response	BnaA04G0088400ZS	0.85928	1.20744e-05	0.00109445	11.2	10.69	10.67	6.03	6.16	7.78	10.8533	6.65667	AT5G35460	-	GO:0006656//phosphatidylcholine biosynthetic process,lipid metabolic process;GO:0005634//nucleus,nucleus;GO:0006656//phosphatidylcholine biosynthetic process,other cellular processes;GO:0006656//phosphatidylcholine biosynthetic process,biosynthetic process;GO:0005634//nucleus,nucleus;GO:0016021//integral component of membrane,other membranes;GO:0006656//phosphatidylcholine biosynthetic process,ot…	PREDICTED: uncharacterized membrane protein C776.05 [Brassica rapa]
Stress/defense response	BnaA02G0088900ZS	2.66394	8.27983e-27	1.60172e-23	18.56	20.33	16.9	4.22	2.8	2.51	18.5967	3.17667	AT5G21940	-	GO:0016310//phosphorylation,other cellular processes;GO:0016301//kinase activity,kinase activity;GO:0005634//nucleus,nucleus;GO:0005515//protein binding,protein binding;GO:0016310//phosphorylation,other metabolic processes	BnaA02g05360D [Brassica napus]
Stress/defense response	BnaC02G0107200ZS	2.77403	1.23125e-08	2.31696e-06	5.29	4.33	3.04	1.04	0.66	0.33	4.22	0.676667	AT5G21940	-	GO:0016310//phosphorylation,other cellular processes;GO:0016301//kinase activity,kinase activity;GO:0005634//nucleus,nucleus;GO:0005515//protein binding,protein binding;GO:0016310//phosphorylation,other metabolic processes	BnaA02g05360D [Brassica napus]
Stress/defense response	BnaA10G0168100ZS	2.49578	3.64498e-07	5.12438e-05	2.65	5.36	2.28	0.68	0.41	0.86	3.43	0.65	AT5G21940	-	GO:0016310//phosphorylation,other cellular processes;GO:0016301//kinase activity,kinase activity;GO:0005634//nucleus,nucleus;GO:0005515//protein binding,protein binding;GO:0016310//phosphorylation,other metabolic processes	PREDICTED: putative protein TPRXL [Brassica rapa]
Stress/defense response	BnaC09G0452600ZS	2.0677	3.25387e-06	0.000358459	3.89	7.17	3.87	2.02	1.16	0.57	4.97667	1.25	AT5G21940	-	GO:0016310//phosphorylation,other cellular processes;GO:0016301//kinase activity,kinase activity;GO:0005634//nucleus,nucleus;GO:0005515//protein binding,protein binding;GO:0016310//phosphorylation,other metabolic processes	BnaC09g36670D [Brassica napus]
Stress/defense response	BnaA03G0084100ZS	0.641007	0.000959816	0.0399472	2.17	3.07	2.79	1.89	1.73	2.13	2.67667	1.91667	AT5G19660	SBT6.1	GO:0016021//integral component of membrane,other membranes;GO:0004252//serine-type endopeptidase activity,catalytic activity;GO:0000139//Golgi membrane,cytoplasm;GO:0006972//hyperosmotic response,response to abiotic stimulus;GO:0004252//serine-type endopeptidase activity,hydrolase activity;GO:0005783//endoplasmic reticulum,endoplasmic reticulum;GO:0000139//Golgi membrane,Golgi apparatus;GO:000650…	PREDICTED: membrane-bound transcription factor site-1 protease isoform X1 [Brassica rapa]
Stress/defense response	BnaC09G0479900ZS	5.05463	0.000769813	0.0336008	0.17	0.13	0.36	0	0	0.03	0.22	0.01	AT5G18490	-	GO:0008150//biological_process,unknown biological processes;GO:0003674//molecular_function,unknown molecular functions	BnaA10g16440D [Brassica napus]
Stress/defense response	BnaC05G0068900ZS	0.761793	0.000141829	0.00858466	9.5	9.19	10.51	8.49	5.59	5.44	9.73333	6.50667	AT5G08020	RPA1B	GO:0006268//DNA unwinding involved in DNA replication,cellular component organization;GO:0000723//telomere maintenance,cellular component organization;GO:0000784//nuclear chromosome, telomeric region,other intracellular components;GO:0005662//DNA replication factor A complex,nucleus;GO:0000724//double-strand break repair via homologous recombination,DNA metabolic process;GO:0006268//DNA unwinding…	BnaC05g06720D [Brassica napus]
Stress/defense response	BnaC01G0017900ZS	1.62084	0.000685616	0.0307301	0.63	1.06	1.19	0.34	0.3	0.4	0.96	0.346667	AT4G37370	CYP81D8	GO:0005886//plasma membrane,plasma membrane;GO:0005783//endoplasmic reticulum,endoplasmic reticulum;GO:0055114//oxidation-reduction process,other metabolic processes;GO:0020037//heme binding,other binding;GO:0080167//response to karrikin,response to abiotic stimulus;GO:0005576//extracellular region,extracellular region;GO:0016709//oxidoreductase activity, acting on paired donors, with incorporati…	PREDICTED: cytochrome P450 81D11-like [Brassica rapa]
Stress/defense response	BnaC05G0304300ZS	2.63404	3.8349e-30	9.27318e-27	9.56	13.25	10.81	2.45	1.71	1.83	11.2067	1.99667	AT4G36250	ALDH3F1	GO:0006081//cellular aldehyde metabolic process,other cellular processes;GO:0005783//endoplasmic reticulum,endoplasmic reticulum;GO:0005886//plasma membrane,plasma membrane;GO:0055114//oxidation-reduction process,other metabolic processes;GO:0005737//cytoplasm,cytoplasm;GO:0004028//3-chloroallyl aldehyde dehydrogenase activity,catalytic activity;GO:0004029//aldehyde dehydrogenase (NAD+) activity,…	BnaC05g26280D [Brassica napus]
Stress/defense response	BnaA01G0064800ZS	0.911143	5.86041e-05	0.00413151	4.86	6.02	5.27	2.44	3.06	3.97	5.38333	3.15667	AT4G30960	CIPK6	GO:0005515//protein binding,protein binding;GO:0009651//response to salt stress,response to stress;GO:0005515//protein binding,protein binding;GO:0042538//hyperosmotic salinity response,response to abiotic stimulus;GO:0005515//protein binding,protein binding;GO:0009414//response to water deprivation,response to stress;GO:0005515//protein binding,protein binding;GO:0005515//protein binding,protein…	PREDICTED: CBL-interacting serine/threonine-protein kinase 6 [Brassica rapa]
Stress/defense response	BnaC01G0237300ZS	0.930654	2.65197e-06	0.0002962	20.18	19.29	17.34	14.86	9.7	9.4	18.9367	11.32	AT4G16500	CYS4	GO:0005618//cell wall,cell wall;GO:0006952//defense response,response to stress;GO:0005773//vacuole,vacuole;GO:0099503//secretory vesicle,cytoplasm;GO:0004869//cysteine-type endopeptidase inhibitor activity,enzyme regulator activity;GO:0005773//vacuole,vacuole;GO:0005576//extracellular region,extracellular region;GO:0005576//extracellular region,extracellular region;GO:0099503//secretory vesicle,…	BnaA01g17290D [Brassica napus]
Stress/defense response	BnaC07G0406900ZS	0.855054	0.000100261	0.00647375	3.15	4.41	3.56	2.41	2.85	2.62	3.70667	2.62667	AT4G16155	LPD2	GO:0009941//chloroplast envelope,chloroplast;GO:0009941//chloroplast envelope,other intracellular components;GO:0009507//chloroplast,chloroplast;GO:0009941//chloroplast envelope,chloroplast;GO:0004148//dihydrolipoyl dehydrogenase activity,catalytic activity;GO:0009570//chloroplast stroma,chloroplast;GO:0009941//chloroplast envelope,plastid;GO:0009570//chloroplast stroma,plastid;GO:0009570//chloro…	BnaC07g33500D [Brassica napus]
Stress/defense response	BnaC07G0412000ZS	5.21025	7.85559e-07	0.00010029	5.18	6.94	6.44	0	0.1	0.46	6.18667	0.186667	AT4G15900	PRL1	GO:0050832//defense response to fungus,response to stress;GO:0005634//nucleus,nucleus;GO:0048825//cotyledon development,embryo development;GO:0010204//defense response signaling pathway, resistance gene-independent,response to external stimulus;GO:0005515//protein binding,protein binding;GO:0005515//protein binding,protein binding;GO:0045892//negative regulation of transcription, DNA-templated,nu…	BnaC07g33960D [Brassica napus]
Stress/defense response	BnaA08G0269900ZS	0.647658	0.000150033	0.00898005	217.41	211.71	226.61	134.96	152.79	178.51	218.577	155.42	AT4G11600	GPX6	GO:0004601//peroxidase activity,catalytic activity;GO:0046686//response to cadmium ion,response to chemical;GO:0005739//mitochondrion,mitochondrion;GO:0004602//glutathione peroxidase activity,catalytic activity;GO:0005739//mitochondrion,mitochondrion;GO:0005829//cytosol,cytosol;GO:0005886//plasma membrane,plasma membrane;GO:0005886//plasma membrane,plasma membrane;GO:0009507//chloroplast,chloropl…	BnaA01g37280D [Brassica napus]
Stress/defense response	BnaA04G0068500ZS	5.3322	0.00129953	0.0494477	1.74	1.94	1.37	0	0	0	1.68333	0	AT4G02590	UNE12	GO:0006355//regulation of transcription, DNA-templated,nucleobase-containing compound metabolic process;GO:0003700//DNA-binding transcription factor activity,DNA-binding transcription factor activity;GO:0006355//regulation of transcription, DNA-templated,other metabolic processes;GO:0003700//DNA-binding transcription factor activity,DNA-binding transcription factor activity;GO:0031347//regulation…	BnaC02g27040D [Brassica napus]
Stress/defense response	BnaC06G0213900ZS	5.96671	9.0134e-05	0.00590659	2.65	1.37	1.62	0	0	0	1.88	0	AT3G58450	USP	GO:0005634//nucleus,nucleus;GO:0005634//nucleus,nucleus;GO:0009737//response to abscisic acid,response to endogenous stimulus;GO:0009737//response to abscisic acid,response to chemical;GO:0016787//hydrolase activity,hydrolase activity	BnaC06g16560D [Brassica napus]
Stress/defense response	BnaA09G0521800ZS	0.88659	3.77432e-07	5.23019e-05	9.84	10.84	12.29	8.33	5.09	6.98	10.99	6.8	AT3G56700	FAR6	GO:0009507//chloroplast,chloroplast;GO:0035336//long-chain fatty-acyl-CoA metabolic process,nucleobase-containing compound metabolic process;GO:0035336//long-chain fatty-acyl-CoA metabolic process,other cellular processes;GO:0035336//long-chain fatty-acyl-CoA metabolic process,other metabolic processes;GO:0009611//response to wounding,response to stress;GO:0102965//alcohol-forming fatty acyl-CoA …	BnaAnng14390D [Brassica napus]
Stress/defense response	BnaC08G0358700ZS	1.15087	0.000230269	0.0129793	1.4	1.98	1.33	1.01	0.53	0.85	1.57	0.796667	AT3G55980	SZF1	GO:0010200//response to chitin,response to chemical;GO:0003677//DNA binding,DNA binding;GO:0010200//response to chitin,response to chemical;GO:0005634//nucleus,nucleus;GO:0006355//regulation of transcription, DNA-templated,other metabolic processes;GO:0006355//regulation of transcription, DNA-templated,other cellular processes;GO:0005634//nucleus,nucleus;GO:0006355//regulation of transcription, D…	BnaC08g26910D [Brassica napus]
Stress/defense response	BnaA04G0070800ZS	1.07597	2.40573e-05	0.00194558	3.06	2.99	2.6	2.03	1.27	1.34	2.88333	1.54667	AT3G53400	-	GO:0005576//extracellular region,extracellular region;GO:0016021//integral component of membrane,other membranes;GO:0008168//methyltransferase activity,transferase activity	PREDICTED: uncharacterized protein LOC103863415 isoform X1 [Brassica rapa]
Stress/defense response	BnaA04G0068300ZS	6.93781	2.04545e-10	5.43526e-08	5.42	6.02	3.79	0.13	0	0	5.07667	0.0433333	AT3G52960	PRXIIE	GO:0009570//chloroplast stroma,chloroplast;GO:0009570//chloroplast stroma,chloroplast;GO:0042744//hydrogen peroxide catabolic process,other metabolic processes;GO:0042742//defense response to bacterium,response to stress;GO:0034599//cellular response to oxidative stress,response to stress;GO:0009570//chloroplast stroma,cytoplasm;GO:0009941//chloroplast envelope,plastid;GO:0009507//chloroplast,chl…	peroxiredoxin-2E [Arabidopsis thaliana]
Stress/defense response	BnaC02G0202100ZS	1.99808	1.03598e-08	1.98032e-06	1.92	2.09	1.33	0.65	0.39	0.48	1.78	0.506667	AT3G27440	UKL5	GO:0044211//CTP salvage,other metabolic processes;GO:0016310//phosphorylation,other metabolic processes;GO:0004845//uracil phosphoribosyltransferase activity,transferase activity;GO:0016301//kinase activity,kinase activity;GO:0005634//nucleus,nucleus;GO:0044211//CTP salvage,other cellular processes;GO:0044206//UMP salvage,other metabolic processes;GO:0009116//nucleoside metabolic process,other me…	BnaC05g49960D [Brassica napus]
Stress/defense response	BnaC07G0102200ZS	2.50536	0.000134335	0.00820292	2.01	1.55	2.52	0.45	0.38	0.3	2.02667	0.376667	AT3G24500	MBF1C	GO:0009414//response to water deprivation,response to stress;GO:0005634//nucleus,nucleus;GO:0003677//DNA binding,DNA binding;GO:0009414//response to water deprivation,response to chemical;GO:0045893//positive regulation of transcription, DNA-templated,other metabolic processes;GO:0003713//transcription coactivator activity,transcription regulator activity;GO:0009737//response to abscisic acid,res…	BnaC07g07150D [Brassica napus]
Stress/defense response	BnaA05G0398600ZS	1.41852	0.000532539	0.0253371	1.84	2.45	1.9	1.12	0.78	0.65	2.06333	0.85	AT3G15500	NAC3	GO:0009867//jasmonic acid mediated signaling pathway,response to endogenous stimulus;GO:0003700//DNA-binding transcription factor activity,DNA-binding transcription factor activity;GO:0003677//DNA binding,DNA binding;GO:0009867//jasmonic acid mediated signaling pathway,signal transduction;GO:0006355//regulation of transcription, DNA-templated,biosynthetic process;GO:0006355//regulation of transcr…	PREDICTED: NAC domain-containing protein 55 [Brassica rapa]
Stress/defense response	BnaC05G0470300ZS	0.937259	6.81767e-05	0.00466704	25.08	27.18	25.15	16.62	11.55	13.53	25.8033	13.9	AT3G13310	-	GO:0009507//chloroplast,chloroplast;GO:0009507//chloroplast,chloroplast	BnaC05g40060D [Brassica napus]
Stress/defense response	BnaC05G0473800ZS	0.855809	2.80307e-05	0.00219356	8.75	10.68	9.35	5.23	5.36	6.88	9.59333	5.82333	AT3G12920	BRG3	GO:0006952//defense response,response to stress;GO:0043067//regulation of programmed cell death,other cellular processes;GO:0005634//nucleus,nucleus;GO:0043161//proteasome-mediated ubiquitin-dependent protein catabolic process,protein metabolic process;GO:0046872//metal ion binding,other binding;GO:0043161//proteasome-mediated ubiquitin-dependent protein catabolic process,catabolic process;GO:004…	PREDICTED: probable BOI-related E3 ubiquitin-protein ligase 3 [Brassica rapa]
Stress/defense response	BnaC01G0468500ZS	1.96029	1.52717e-08	2.82977e-06	0.53	0.92	0.85	0.16	0.27	0.2	0.766667	0.21	AT3G11130	CHC1	GO:0005886//plasma membrane,plasma membrane;GO:0032051//clathrin light chain binding,protein binding;GO:0009506//plasmodesma,other cellular components;GO:0005515//protein binding,protein binding;GO:0010118//stomatal movement,other cellular processes;GO:0030130//clathrin coat of trans-Golgi network vesicle,other membranes;GO:0030132//clathrin coat of coated pit,other intracellular components;GO:00…	PREDICTED: clathrin heavy chain 1-like [Brassica rapa]
Stress/defense response	BnaC02G0239400ZS	1.61207	0.000547856	0.0259162	4.07	2.27	2.46	0.84	1.59	0.73	2.93333	1.05333	AT3G11130	CHC1	GO:0005886//plasma membrane,plasma membrane;GO:0032051//clathrin light chain binding,protein binding;GO:0009506//plasmodesma,other cellular components;GO:0005515//protein binding,protein binding;GO:0010118//stomatal movement,other cellular processes;GO:0030130//clathrin coat of trans-Golgi network vesicle,other membranes;GO:0030132//clathrin coat of coated pit,other intracellular components;GO:00…	BnaC06g11400D [Brassica napus]
Stress/defense response	BnaC05G0491300ZS	0.617788	0.00081524	0.0352338	27.47	30.51	32.73	19.65	22.49	21.61	30.2367	21.25	AT3G11050	FER2	GO:0010039//response to iron ion,response to chemical;GO:0042802//identical protein binding,protein binding;GO:0009908//flower development,flower development;GO:0048366//leaf development,multicellular organism development;GO:0000302//response to reactive oxygen species,response to chemical;GO:0055114//oxidation-reduction process,other metabolic processes;GO:0009507//chloroplast,chloroplast;GO:000…	BnaC05g42110D [Brassica napus]
Stress/defense response	BnaC01G0471300ZS	1.84659	1.57902e-11	4.89517e-09	12.23	13.03	12.21	2.93	4.46	3.71	12.49	3.7	AT3G10920	MSD1	GO:0042742//defense response to bacterium,response to stress;GO:0046872//metal ion binding,other binding;GO:0005829//cytosol,cytosol;GO:0005739//mitochondrion,mitochondrion;GO:0005759//mitochondrial matrix,cytoplasm;GO:0010043//response to zinc ion,response to chemical;GO:0005507//copper ion binding,other binding;GO:0046872//metal ion binding,other binding;GO:0005739//mitochondrion,mitochondrion;…	putative manganese superoxide dismutase 1 [Brassica napus]
Stress/defense response	BnaA03G0312700ZS	3.5287	5.07118e-20	5.98177e-17	3.09	3.64	2.97	0.25	0.29	0.36	3.23333	0.3	AT3G10040	HRA1	GO:0005634//nucleus,nucleus;GO:0006355//regulation of transcription, DNA-templated,other cellular processes;GO:0006355//regulation of transcription, DNA-templated,biosynthetic process;GO:0044212//transcription regulatory region DNA binding,nucleic acid binding;GO:1900037//regulation of cellular response to hypoxia,other cellular processes;GO:0044212//transcription regulatory region DNA binding,DN…	PREDICTED: trihelix transcription factor GT-3a-like [Brassica rapa]
Stress/defense response	BnaC03G0374800ZS	2.08472	7.15478e-10	1.69617e-07	1.94	3.09	1.63	0.59	0.42	0.72	2.22	0.576667	AT3G10040	HRA1	GO:0005634//nucleus,nucleus;GO:0006355//regulation of transcription, DNA-templated,other cellular processes;GO:0006355//regulation of transcription, DNA-templated,biosynthetic process;GO:0044212//transcription regulatory region DNA binding,nucleic acid binding;GO:1900037//regulation of cellular response to hypoxia,other cellular processes;GO:0044212//transcription regulatory region DNA binding,DN…	PREDICTED: trihelix transcription factor GT-3a-like [Brassica rapa]
Stress/defense response	BnaC01G0502400ZS	0.801289	0.000291363	0.015636	72.6	65.1	73.23	78.09	50.19	38.05	70.31	55.4433	AT3G02770	-	GO:0051252//regulation of RNA metabolic process,other cellular processes;GO:0051252//regulation of RNA metabolic process,other metabolic processes;GO:0008428//ribonuclease inhibitor activity,enzyme regulator activity;GO:0047443//4-hydroxy-4-methyl-2-oxoglutarate aldolase activity,catalytic activity;GO:0008948//oxaloacetate decarboxylase activity,catalytic activity;GO:0051252//regulation of RNA me…	PREDICTED: putative 4-hydroxy-4-methyl-2-oxoglutarate aldolase 2 [Brassica rapa]
Stress/defense response	BnaC01G0500700ZS	0.69691	0.000965025	0.0400377	6.68	6.63	6.89	4.57	4.25	4.31	6.73333	4.37667	AT3G02570	PMI1	GO:0006486//protein glycosylation,other cellular processes;GO:0000032//cell wall mannoprotein biosynthetic process,protein metabolic process;GO:0005829//cytosol,cytosol;GO:0005975//carbohydrate metabolic process,carbohydrate metabolic process;GO:0033591//response to L-ascorbic acid,response to external stimulus;GO:0004476//mannose-6-phosphate isomerase activity,catalytic activity;GO:0009298//GDP-…	PREDICTED: mannose-6-phosphate isomerase 1 [Brassica rapa]
Stress/defense response	BnaC03G0346300ZS	2.63858	1.58043e-20	1.95982e-17	9.87	11.03	8.76	1.58	1.78	1.79	9.88667	1.71667	AT3G02550	LBD41	GO:0006355//regulation of transcription, DNA-templated,other metabolic processes;GO:0005634//nucleus,nucleus;GO:0006355//regulation of transcription, DNA-templated,biosynthetic process;GO:0006355//regulation of transcription, DNA-templated,nucleobase-containing compound metabolic process;GO:0006355//regulation of transcription, DNA-templated,other cellular processes	BnaC03g33010D [Brassica napus]
Stress/defense response	BnaC01G0500400ZS	2.36082	1.45185e-13	5.95038e-11	9.47	9.94	7.13	2.28	0.98	2.51	8.84667	1.92333	AT3G02550	LBD41	GO:0006355//regulation of transcription, DNA-templated,other metabolic processes;GO:0005634//nucleus,nucleus;GO:0006355//regulation of transcription, DNA-templated,biosynthetic process;GO:0006355//regulation of transcription, DNA-templated,nucleobase-containing compound metabolic process;GO:0006355//regulation of transcription, DNA-templated,other cellular processes	PREDICTED: LOB domain-containing protein 41-like [Brassica rapa]
Stress/defense response	BnaA03G0288300ZS	2.77536	2.24896e-07	3.29588e-05	2.99	3.23	1.85	0.34	0.57	0.35	2.69	0.42	AT3G02550	LBD41	GO:0006355//regulation of transcription, DNA-templated,other metabolic processes;GO:0005634//nucleus,nucleus;GO:0006355//regulation of transcription, DNA-templated,biosynthetic process;GO:0006355//regulation of transcription, DNA-templated,nucleobase-containing compound metabolic process;GO:0006355//regulation of transcription, DNA-templated,other cellular processes	PREDICTED: LOB domain-containing protein 41 [Brassica rapa]
Stress/defense response	BnaA01G0414800ZS	2.35549	6.46243e-05	0.00447759	3.03	3.1	1.39	1.08	0.27	0.26	2.50667	0.536667	AT3G02550	LBD41	GO:0006355//regulation of transcription, DNA-templated,other metabolic processes;GO:0005634//nucleus,nucleus;GO:0006355//regulation of transcription, DNA-templated,biosynthetic process;GO:0006355//regulation of transcription, DNA-templated,nucleobase-containing compound metabolic process;GO:0006355//regulation of transcription, DNA-templated,other cellular processes	seed specific protein Bn15D17A [Brassica napus]
Stress/defense response	BnaA05G0184300ZS	1.03937	3.44549e-06	0.000374452	1.2	1.41	1.27	0.76	0.69	0.66	1.29333	0.703333	AT2G47800	ABCC4	GO:0005524//ATP binding,other binding;GO:0005886//plasma membrane,plasma membrane;GO:0016021//integral component of membrane,other membranes;GO:0009414//response to water deprivation,response to abiotic stimulus;GO:0005774//vacuolar membrane,cytoplasm;GO:0005774//vacuolar membrane,other membranes;GO:0005886//plasma membrane,plasma membrane;GO:0005773//vacuole,vacuole;GO:0005524//ATP binding,nucle…	BnaA05g17490D [Brassica napus]
Stress/defense response	BnaA06G0041600ZS	0.96967	1.24863e-05	0.0011266	2	1.87	1.67	1.03	1.09	1.05	1.84667	1.05667	AT2G47800	ABCC4	GO:0005524//ATP binding,other binding;GO:0005886//plasma membrane,plasma membrane;GO:0016021//integral component of membrane,other membranes;GO:0009414//response to water deprivation,response to abiotic stimulus;GO:0005774//vacuolar membrane,cytoplasm;GO:0005774//vacuolar membrane,other membranes;GO:0005886//plasma membrane,plasma membrane;GO:0005773//vacuole,vacuole;GO:0005524//ATP binding,nucle…	BnaA06g03880D [Brassica napus]
Stress/defense response	BnaC06G0028200ZS	0.758557	1.29907e-05	0.00115914	2.76	3.08	2.94	2.3	1.77	1.78	2.92667	1.95	AT2G47800	ABCC4	GO:0005524//ATP binding,other binding;GO:0005886//plasma membrane,plasma membrane;GO:0016021//integral component of membrane,other membranes;GO:0009414//response to water deprivation,response to abiotic stimulus;GO:0005774//vacuolar membrane,cytoplasm;GO:0005774//vacuolar membrane,other membranes;GO:0005886//plasma membrane,plasma membrane;GO:0005773//vacuole,vacuole;GO:0005524//ATP binding,nucle…	BnaC06g01910D [Brassica napus]
Stress/defense response	BnaA03G0202800ZS	0.966517	5.04312e-07	6.77488e-05	23.79	33.36	22.79	17.05	12.59	14.9	26.6467	14.8467	AT2G41430	ERD15	GO:0009617//response to bacterium,response to external stimulus;GO:0005515//protein binding,protein binding;GO:0009644//response to high light intensity,response to light stimulus;GO:0009414//response to water deprivation,response to stress;GO:0005515//protein binding,protein binding;GO:0009414//response to water deprivation,response to chemical;GO:0005829//cytosol,cytosol;GO:0005829//cytosol,cyt…	PREDICTED: protein EARLY RESPONSIVE TO DEHYDRATION 15-like [Brassica rapa]
Stress/defense response	BnaC03G0239500ZS	0.70502	0.000180941	0.0104799	25.48	27.61	29.51	17.71	15.93	13.88	27.5333	15.84	AT2G41430	ERD15	GO:0009617//response to bacterium,response to external stimulus;GO:0005515//protein binding,protein binding;GO:0009644//response to high light intensity,response to light stimulus;GO:0009414//response to water deprivation,response to stress;GO:0005515//protein binding,protein binding;GO:0009414//response to water deprivation,response to chemical;GO:0005829//cytosol,cytosol;GO:0005829//cytosol,cyt…	PREDICTED: protein EARLY RESPONSIVE TO DEHYDRATION 15-like [Brassica rapa]
Stress/defense response	BnaA05G0061400ZS	4.19142	0.000322049	0.0168926	0.64	0.27	0.52	0	0	0.09	0.476667	0.03	AT2G40000	HSPRO2	GO:0019441//tryptophan catabolic process to kynurenine,catabolic process;GO:0019441//tryptophan catabolic process to kynurenine,other cellular processes;GO:0009816//defense response to bacterium, incompatible interaction,response to biotic stimulus;GO:0009816//defense response to bacterium, incompatible interaction,response to stress;GO:0046872//metal ion binding,other binding;GO:0019441//tryptop…	BnaA05g05590D [Brassica napus]
Stress/defense response	BnaA04G0065200ZS	7.14085	9.40726e-08	1.47712e-05	8.67	7.44	8.55	0	0	0	8.22	0	AT2G33210	HSP60-2	GO:0005783//endoplasmic reticulum,endoplasmic reticulum;GO:0005739//mitochondrion,mitochondrion;GO:0005829//cytosol,cytosol;GO:0045041//protein import into mitochondrial intermembrane space,cellular component organization;GO:0005739//mitochondrion,mitochondrion;GO:0009570//chloroplast stroma,plastid;GO:0042026//protein refolding,other cellular processes;GO:0009570//chloroplast stroma,other intrac…	BnaCnng76000D, partial [Brassica napus]
Stress/defense response	BnaC03G0172000ZS	0.9047	3.96934e-06	0.00042488	9	13.01	14.21	7.32	5.91	8.19	12.0733	7.14	AT2G30500	NET4B	GO:0005774//vacuolar membrane,other membranes;GO:0005774//vacuolar membrane,other intracellular components;GO:0005774//vacuolar membrane,cytoplasm;GO:0003779//actin binding,protein binding;GO:0005774//vacuolar membrane,vacuole	BnaC03g16970D [Brassica napus]
Stress/defense response	BnaA03G0147500ZS	1.14404	0.00052818	0.0251912	6.56	7.7	8.89	3.62	1.93	6.25	7.71667	3.93333	AT2G30500	NET4B	GO:0005774//vacuolar membrane,other membranes;GO:0005774//vacuolar membrane,other intracellular components;GO:0005774//vacuolar membrane,cytoplasm;GO:0003779//actin binding,protein binding;GO:0005774//vacuolar membrane,vacuole	PREDICTED: tropomyosin beta chain-like [Brassica rapa]
Stress/defense response	BnaC03G0282100ZS	0.869469	0.000338182	0.0176051	5.09	6.4	6.33	3.83	2.92	4.08	5.94	3.61	AT2G26150	HSFA2	GO:0061408//positive regulation of transcription from RNA polymerase II promoter in response to heat stress,response to stress;GO:0044212//transcription regulatory region DNA binding,nucleic acid binding;GO:0000978//RNA polymerase II proximal promoter sequence-specific DNA binding,DNA binding;GO:0061408//positive regulation of transcription from RNA polymerase II promoter in response to heat stre…	BnaC03g26940D [Brassica napus]
Stress/defense response	BnaA09G0587700ZS	0.967884	7.49776e-08	1.19278e-05	7.92	8.66	7.9	5.22	3.57	5.24	8.16	4.67667	AT2G23190	CYP81D7	GO:0005739//mitochondrion,mitochondrion;GO:0020037//heme binding,other binding;GO:0005506//iron ion binding,other binding;GO:0016709//oxidoreductase activity, acting on paired donors, with incorporation or reduction of molecular oxygen, NAD(P)H as one donor, and incorporation of one atom of oxygen,catalytic activity;GO:0055114//oxidation-reduction process,other metabolic processes	PREDICTED: cytochrome P450 81D11 [Brassica rapa]
Stress/defense response	BnaC08G0439100ZS	1.1781	0.000505721	0.0243068	2.72	2.86	2.74	1.29	1.18	1.6	2.77333	1.35667	AT2G23190	CYP81D7	GO:0005739//mitochondrion,mitochondrion;GO:0020037//heme binding,other binding;GO:0005506//iron ion binding,other binding;GO:0016709//oxidoreductase activity, acting on paired donors, with incorporation or reduction of molecular oxygen, NAD(P)H as one donor, and incorporation of one atom of oxygen,catalytic activity;GO:0055114//oxidation-reduction process,other metabolic processes	BnaA09g42100D [Brassica napus]
Stress/defense response	BnaA06G0314600ZS	2.27738	2.32332e-06	0.000262524	1.02	0.96	1.18	0.28	0.13	0.33	1.05333	0.246667	AT2G17840	ERD7	GO:0009414//response to water deprivation,response to abiotic stimulus;GO:0009651//response to salt stress,response to abiotic stimulus;GO:0005886//plasma membrane,plasma membrane;GO:0005886//plasma membrane,plasma membrane;GO:0009409//response to cold,response to stress;GO:0009409//response to cold,response to abiotic stimulus;GO:0009651//response to salt stress,response to stress;GO:0009737//re…	PREDICTED: uncharacterized protein LOC103849563 [Brassica rapa]
Stress/defense response	BnaA06G0318200ZS	6.08214	3.32725e-14	1.50386e-11	1.69	2.02	1.91	0.05	0	0.07	1.87333	0.04	AT1G77120	ADH1	GO:0006970//response to osmotic stress,response to stress;GO:0009737//response to abscisic acid,response to chemical;GO:0009737//response to abscisic acid,response to chemical;GO:0001666//response to hypoxia,response to stress;GO:0001666//response to hypoxia,response to stress;GO:0001666//response to hypoxia,response to abiotic stimulus;GO:0000166//nucleotide binding,nucleotide binding;GO:0001666…	BnaCnng09230D [Brassica napus]
Stress/defense response	BnaC06G0353400ZS	1.06154	6.97008e-05	0.0047477	2.57	3.37	3.38	1.45	1.75	1.72	3.10667	1.64	AT1G68820	PPRT1	GO:0005634//nucleus,nucleus;GO:0005739//mitochondrion,mitochondrion;GO:0005634//nucleus,nucleus;GO:0005634//nucleus,nucleus;GO:0005634//nucleus,nucleus;GO:0009414//response to water deprivation,response to abiotic stimulus;GO:0016021//integral component of membrane,other membranes;GO:0009414//response to water deprivation,response to stress;GO:0009414//response to water deprivation,response to ch…	BnaC06g29610D [Brassica napus]
Stress/defense response	BnaC06G0320100ZS	0.960666	0.00112577	0.0445902	0.42	0.52	0.51	0.33	0.24	0.26	0.483333	0.276667	AT1G67500	REV3	GO:0016035//zeta DNA polymerase complex,other intracellular components;GO:0003677//DNA binding,DNA binding;GO:0042276//error-prone translesion synthesis,nucleobase-containing compound metabolic process;GO:0071494//cellular response to UV-C,response to abiotic stimulus;GO:0005634//nucleus,nucleus;GO:0006260//DNA replication,other cellular processes;GO:0046872//metal ion binding,other binding;GO:00…	BnaC06g26710D [Brassica napus]
Stress/defense response	BnaA07G0291700ZS	1.22996	1.21196e-10	3.31146e-08	40.03	45.67	38.15	22.78	17.96	20.49	41.2833	20.41	AT1G67250	UMP1A	GO:0043248//proteasome assembly,cellular component organization;GO:0000502//proteasome complex,other intracellular components;GO:0003674//molecular_function,unknown molecular functions	BnaA07g26260D [Brassica napus]
Stress/defense response	BnaC06G0325800ZS	0.68072	4.17339e-05	0.00308614	44.27	48.59	44.29	27.31	29.63	37.97	45.7167	31.6367	AT1G65930	CICDH	GO:0046686//response to cadmium ion,response to chemical;GO:0006099//tricarboxylic acid cycle,generation of precursor metabolites and energy;GO:0006102//isocitrate metabolic process,other cellular processes;GO:0009570//chloroplast stroma,chloroplast;GO:0051287//NAD binding,other binding;GO:0006099//tricarboxylic acid cycle,other metabolic processes;GO:0006102//isocitrate metabolic process,other m…	BnaA07g25510D [Brassica napus]
Stress/defense response	BnaA04G0230200ZS	0.846716	0.000566221	0.0265345	1.7	1.73	1.68	1.35	0.84	1.1	1.70333	1.09667	AT1G56070	LOS1	GO:0009507//chloroplast,chloroplast;GO:0005737//cytoplasm,cytoplasm;GO:0005507//copper ion binding,other binding;GO:0043022//ribosome binding,other binding;GO:0005829//cytosol,cytosol;GO:0003746//translation elongation factor activity,translation factor activity, RNA binding;GO:0006414//translational elongation,biosynthetic process;GO:0006414//translational elongation,other metabolic processes;GO…	-
Stress/defense response	Bnascaffold2468G0000100ZS	1.00315	0.000102025	0.00655322	13.13	13.38	14.6	9.32	5.97	6.64	13.7033	7.31	AT1G53670	MSRB1	GO:0046872//metal ion binding,other binding;GO:0009507//chloroplast,chloroplast;GO:0033743//peptide-methionine (R)-S-oxide reductase activity,catalytic activity;GO:0055114//oxidation-reduction process,other metabolic processes;GO:0006979//response to oxidative stress,response to stress;GO:0009570//chloroplast stroma,cytoplasm;GO:0033743//peptide-methionine (R)-S-oxide reductase activity,catalytic…	PREDICTED: peptide methionine sulfoxide reductase B1, chloroplastic [Brassica rapa]
Stress/defense response	BnaC06G0072100ZS	0.896555	3.5855e-07	5.05545e-05	20.81	21.9	20.32	15.32	11.35	10.97	21.01	12.5467	AT1G52890	NAC019	GO:0005515//protein binding,protein binding;GO:0006355//regulation of transcription, DNA-templated,nucleobase-containing compound metabolic process;GO:0005515//protein binding,protein binding;GO:0005634//nucleus,nucleus;GO:0005515//protein binding,protein binding;GO:0006355//regulation of transcription, DNA-templated,other metabolic processes;GO:0009414//response to water deprivation,response to …	PREDICTED: NAC domain-containing protein 19 [Brassica rapa]
Stress/defense response	BnaA06G0016000ZS	0.920301	1.0604e-06	0.00012983	16.01	17.52	14.25	11.01	6.5	9.77	15.9267	9.09333	AT1G52890	NAC019	GO:0005515//protein binding,protein binding;GO:0006355//regulation of transcription, DNA-templated,nucleobase-containing compound metabolic process;GO:0005515//protein binding,protein binding;GO:0005634//nucleus,nucleus;GO:0005515//protein binding,protein binding;GO:0006355//regulation of transcription, DNA-templated,other metabolic processes;GO:0009414//response to water deprivation,response to …	PREDICTED: NAC domain-containing protein 19 [Brassica rapa]
Stress/defense response	BnaA08G0017500ZS	1.96929	8.99789e-05	0.00590442	2.12	2.18	1.87	1.42	0.23	0.43	2.05667	0.693333	AT1G52690	LEA7	GO:0050826//response to freezing,response to stress;GO:0005829//cytosol,cytosol;GO:0009414//response to water deprivation,response to chemical;GO:0009414//response to water deprivation,response to stress;GO:0003674//molecular_function,unknown molecular functions;GO:0050821//protein stabilization,other biological processes;GO:0050826//response to freezing,response to abiotic stimulus;GO:0009414//r…	BnaA08g01460D [Brassica napus]
Stress/defense response	BnaA09G0428500ZS	1.24545	9.58331e-05	0.00625463	6.59	7.8	6.51	4.45	2.09	3.01	6.96667	3.18333	AT1G27730	ZAT10	GO:0010117//photoprotection,response to light stimulus;GO:0045892//negative regulation of transcription, DNA-templated,other cellular processes;GO:0009644//response to high light intensity,response to light stimulus;GO:0009414//response to water deprivation,response to stress;GO:0010200//response to chitin,response to chemical;GO:0009409//response to cold,response to stress;GO:0009651//response t…	BnaA09g27780D [Brassica napus]
Stress/defense response	BnaA08G0218200ZS	1.73289	0.000144854	0.00871324	3.99	2.79	2.89	1.33	0.74	1.13	3.22333	1.06667	AT1G27730	ZAT10	GO:0010117//photoprotection,response to light stimulus;GO:0045892//negative regulation of transcription, DNA-templated,other cellular processes;GO:0009644//response to high light intensity,response to light stimulus;GO:0009414//response to water deprivation,response to stress;GO:0010200//response to chitin,response to chemical;GO:0009409//response to cold,response to stress;GO:0009651//response t…	PREDICTED: zinc finger protein ZAT10-like [Brassica rapa]
Stress/defense response	BnaC05G0238200ZS	1.11101	0.000721081	0.0319057	3.9	6.86	5.41	2.57	2.5	2.87	5.39	2.64667	AT1G27730	ZAT10	GO:0010117//photoprotection,response to light stimulus;GO:0045892//negative regulation of transcription, DNA-templated,other cellular processes;GO:0009644//response to high light intensity,response to light stimulus;GO:0009414//response to water deprivation,response to stress;GO:0010200//response to chitin,response to chemical;GO:0009409//response to cold,response to stress;GO:0009651//response t…	BnaC05g21480D [Brassica napus]
Stress/defense response	BnaA06G0137500ZS	0.723988	3.02845e-05	0.00235091	9.92	16.24	12.04	9.56	7.35	8.21	12.7333	8.37333	AT1G19660	BBD2	GO:0061630//ubiquitin protein ligase activity,transferase activity;GO:0005634//nucleus,nucleus;GO:0030891//VCB complex,cytoplasm;GO:0016567//protein ubiquitination,cellular protein modification process;GO:0030891//VCB complex,other intracellular components;GO:0004518//nuclease activity,nuclease activity;GO:0061630//ubiquitin protein ligase activity,catalytic activity	PREDICTED: bifunctional nuclease 2 [Brassica rapa]
Stress/defense response	BnaA06G0125600ZS	2.57452	2.39867e-18	2.14823e-15	7.89	6.72	6.2	1.38	1.01	1.51	6.93667	1.3	AT1G18330	RVE7	GO:0009723//response to ethylene,response to chemical;GO:0003700//DNA-binding transcription factor activity,DNA-binding transcription factor activity;GO:0005634//nucleus,nucleus;GO:0006355//regulation of transcription, DNA-templated,other metabolic processes;GO:0009723//response to ethylene,response to endogenous stimulus;GO:0003677//DNA binding,DNA binding;GO:0007623//circadian rhythm,circadian …	protein REVEILLE 7 [Brassica rapa]
Stress/defense response	BnaC05G0153600ZS	1.16857	5.24546e-07	7.00775e-05	4.36	6.84	4.69	2.98	1.94	3.02	5.29667	2.64667	AT1G18330	RVE7	GO:0009723//response to ethylene,response to chemical;GO:0003700//DNA-binding transcription factor activity,DNA-binding transcription factor activity;GO:0005634//nucleus,nucleus;GO:0006355//regulation of transcription, DNA-templated,other metabolic processes;GO:0009723//response to ethylene,response to endogenous stimulus;GO:0003677//DNA binding,DNA binding;GO:0007623//circadian rhythm,circadian …	BnaC05g14070D [Brassica napus]
Stress/defense response	BnaA02G0227800ZS	5.18118	0.000377862	0.019236	0.98	0.7	0.76	0	0.07	0	0.813333	0.0233333	AT1G18260	HRD3A	GO:0005515//protein binding,protein binding;GO:0030433//ubiquitin-dependent ERAD pathway,catabolic process;GO:0030433//ubiquitin-dependent ERAD pathway,protein metabolic process;GO:0005783//endoplasmic reticulum,endoplasmic reticulum;GO:0030433//ubiquitin-dependent ERAD pathway,other metabolic processes;GO:0005789//endoplasmic reticulum membrane,cytoplasm;GO:0030433//ubiquitin-dependent ERAD path…	BnaA02g18220D [Brassica napus]
Stress/defense response	BnaC05G0113100ZS	1.81074	6.83662e-09	1.36063e-06	3.07	4.24	3.98	1.3	1.02	1.21	3.76333	1.17667	AT1G14200	USR1	GO:0005634//nucleus,nucleus	BnaC05g10460D [Brassica napus]
Stress/defense response	BnaA08G0282100ZS	5.82526	2.57188e-209	1.24381e-204	106.65	123.63	119.75	1.9	2.63	2.14	116.677	2.22333	AT1G11840	ATGLX1	GO:0019243//methylglyoxal catabolic process to D-lactate via S-lactoyl-glutathione,catabolic process;GO:0004462//lactoylglutathione lyase activity,catalytic activity;GO:0005829//cytosol,cytosol;GO:0019243//methylglyoxal catabolic process to D-lactate via S-lactoyl-glutathione,catabolic process;GO:0005773//vacuole,vacuole;GO:0005773//vacuole,vacuole;GO:0005777//peroxisome,peroxisome;GO:0005773//va…	BnaA08g25110D [Brassica napus]
signaling transduction	BnaA10G0184000ZS	0.844157	0.000235731	0.0132239	4.85	4.39	4.98	3.14	2.82	2.92	4.74	2.96	AT3G06190	BPM2	GO:0005515//protein binding,protein binding;GO:0005634//nucleus,nucleus;GO:0042802//identical protein binding,protein binding;GO:0042631//cellular response to water deprivation,response to stress;GO:0006970//response to osmotic stress,response to abiotic stimulus;GO:0005515//protein binding,protein binding;GO:0005515//protein binding,protein binding;GO:0042631//cellular response to water deprivat…	PREDICTED: BTB/POZ and MATH domain-containing protein 1 isoform X1 [Brassica rapa]
Signaling transduction	BnaA06G0279600ZS	2.66759	0.000411892	0.0207932	0.45	0.22	0.28	0.1	0.04	0.03	0.316667	0.0566667	AT5G62630	HIPL2	GO:0031225//anchored component of membrane,other membranes;GO:0016491//oxidoreductase activity,catalytic activity;GO:0031225//anchored component of membrane,other membranes;GO:0005886//plasma membrane,plasma membrane;GO:0005886//plasma membrane,plasma membrane;GO:0009536//plastid,plastid;GO:0046658//anchored component of plasma membrane,other membranes;GO:0046658//anchored component of plasma mem…	PREDICTED: HIPL2 protein [Brassica rapa]
Signaling transduction	BnaC03G0154600ZS	2.02111	7.98878e-10	1.8755e-07	6.45	4.65	6.69	2.61	1.51	1.47	5.93	1.86333	AT5G52900	MAKR6	GO:0009738//abscisic acid-activated signaling pathway,response to chemical;GO:0003674//molecular_function,unknown molecular functions;GO:0005886//plasma membrane,plasma membrane;GO:0005634//nucleus,nucleus;GO:0009738//abscisic acid-activated signaling pathway,signal transduction;GO:0009738//abscisic acid-activated signaling pathway,other cellular processes;GO:0009738//abscisic acid-activated sign…	BnaC03g15310D [Brassica napus]
Signaling transduction	BnaA03G0133300ZS	1.29633	5.65278e-06	0.000566003	4	4	3.88	2.44	1.49	1.47	3.96	1.8	AT5G52900	MAKR6	GO:0009738//abscisic acid-activated signaling pathway,response to chemical;GO:0003674//molecular_function,unknown molecular functions;GO:0005886//plasma membrane,plasma membrane;GO:0005634//nucleus,nucleus;GO:0009738//abscisic acid-activated signaling pathway,signal transduction;GO:0009738//abscisic acid-activated signaling pathway,other cellular processes;GO:0009738//abscisic acid-activated sign…	PREDICTED: probable membrane-associated kinase regulator 6 [Brassica rapa]
Signaling transduction	BnaA02G0152300ZS	6.26807	2.02546e-05	0.00167732	1.47	0.91	0.71	0	0	0	1.03	0	AT5G50640	CBSCBSPB4	GO:0009536//plastid,plastid	BnaA02g11600D [Brassica napus]
Signaling transduction	BnaA04G0098100ZS	6.24725	3.21396e-18	2.7756e-15	5.23	7.5	4.97	0.14	0.12	0.12	5.9	0.126667	AT5G37740	-	GO:0005543//phospholipid binding,other binding;GO:0005515//protein binding,protein binding;GO:0009738//abscisic acid-activated signaling pathway,signal transduction;GO:0009789//positive regulation of abscisic acid-activated signaling pathway,response to endogenous stimulus;GO:0009738//abscisic acid-activated signaling pathway,response to endogenous stimulus;GO:0009789//positive regulation of absc…	PREDICTED: probable ADP-ribosylation factor GTPase-activating protein AGD13 [Brassica rapa]
Signaling transduction	BnaA06G0336300ZS	0.612377	0.00118004	0.0460992	6.42	5.44	5.89	4.68	3.96	4.53	5.91667	4.39	AT5G25350	EBF2	GO:0004842//ubiquitin-protein transferase activity,transferase activity;GO:0006511//ubiquitin-dependent protein catabolic process,catabolic process;GO:0006511//ubiquitin-dependent protein catabolic process,other cellular processes;GO:0005515//protein binding,protein binding;GO:0009873//ethylene-activated signaling pathway,signal transduction;GO:0009873//ethylene-activated signaling pathway,respon…	PREDICTED: EIN3-binding F-box protein 2 [Brassica rapa]
Signaling transduction	BnaA08G0253700ZS	7.98272	3.40857e-10	8.67608e-08	1.81	1.87	1.53	0	0	0	1.73667	0	AT5G22850	-	GO:0006508//proteolysis,protein metabolic process;GO:0004190//aspartic-type endopeptidase activity,hydrolase activity;GO:0030163//protein catabolic process,other metabolic processes;GO:0005576//extracellular region,extracellular region;GO:0030163//protein catabolic process,catabolic process;GO:0004190//aspartic-type endopeptidase activity,catalytic activity;GO:0030163//protein catabolic process,p…	BnaAnng36650D [Brassica napus]
Signaling transduction	BnaA09G0208500ZS	3.20811	4.92508e-09	1.00078e-06	2.43	7.41	1.56	0.35	0.25	0.14	3.8	0.246667	AT5G22850	-	GO:0006508//proteolysis,protein metabolic process;GO:0004190//aspartic-type endopeptidase activity,hydrolase activity;GO:0030163//protein catabolic process,other metabolic processes;GO:0005576//extracellular region,extracellular region;GO:0030163//protein catabolic process,catabolic process;GO:0004190//aspartic-type endopeptidase activity,catalytic activity;GO:0030163//protein catabolic process,p…	BnaAnng36650D [Brassica napus]
Signaling transduction	BnaC03G0796400ZS	3.44867	7.09527e-05	0.00479248	0.85	1.72	0.85	0.11	0.05	0.16	1.14	0.106667	AT5G22850	-	GO:0006508//proteolysis,protein metabolic process;GO:0004190//aspartic-type endopeptidase activity,hydrolase activity;GO:0030163//protein catabolic process,other metabolic processes;GO:0005576//extracellular region,extracellular region;GO:0030163//protein catabolic process,catabolic process;GO:0004190//aspartic-type endopeptidase activity,catalytic activity;GO:0030163//protein catabolic process,p…	BnaC03g69470D [Brassica napus]
Signaling transduction	BnaA10G0182700ZS	2.67004	3.92976e-05	0.00293289	1.13	1.42	0.74	0.25	0.03	0.3	1.09667	0.193333	AT5G19120	-	GO:0005576//extracellular region,extracellular region;GO:0030163//protein catabolic process,catabolic process;GO:0030163//protein catabolic process,protein metabolic process;GO:0004190//aspartic-type endopeptidase activity,catalytic activity;GO:0030163//protein catabolic process,other metabolic processes;GO:0004190//aspartic-type endopeptidase activity,hydrolase activity;GO:0006508//proteolysis,p…	PREDICTED: basic 7S globulin 2 [Brassica rapa]
Signaling transduction	BnaC09G0472400ZS	1.94034	0.000427265	0.0213465	0.98	1.3	1.1	0.36	0.42	0.17	1.12667	0.316667	AT5G19120	-	GO:0005576//extracellular region,extracellular region;GO:0030163//protein catabolic process,catabolic process;GO:0030163//protein catabolic process,protein metabolic process;GO:0004190//aspartic-type endopeptidase activity,catalytic activity;GO:0030163//protein catabolic process,other metabolic processes;GO:0004190//aspartic-type endopeptidase activity,hydrolase activity;GO:0006508//proteolysis,p…	BnaC09g38470D [Brassica napus]
Signaling transduction	BnaA01G0016300ZS	2.58439	8.17347e-07	0.000103749	2.34	1.52	1.65	0.19	0.5	0.31	1.83667	0.333333	AT4G36880	CP1	GO:0051603//proteolysis involved in cellular protein catabolic process,protein metabolic process;GO:0009845//seed germination,post-embryonic development;GO:0008234//cysteine-type peptidase activity,catalytic activity;GO:0009739//response to gibberellin,response to chemical;GO:0051603//proteolysis involved in cellular protein catabolic process,catabolic process;GO:0005777//peroxisome,peroxisome;GO…	BnaA01g00690D [Brassica napus]
Signaling transduction	BnaC01G0096500ZS	0.731855	1.27542e-05	0.00114651	12.12	13.44	12.98	8.46	8.11	9.13	12.8467	8.56667	AT4G29190	-	GO:0006355//regulation of transcription, DNA-templated,nucleobase-containing compound metabolic process;GO:0006355//regulation of transcription, DNA-templated,nucleobase-containing compound metabolic process;GO:0046872//metal ion binding,other binding;GO:0003677//DNA binding,DNA binding;GO:0006355//regulation of transcription, DNA-templated,biosynthetic process;GO:0006355//regulation of transcrip…	PREDICTED: zinc finger CCCH domain-containing protein 49-like [Brassica rapa]
Signaling transduction	BnaA01G0079700ZS	0.735146	0.000115	0.00721354	19.32	18.35	19.17	11.9	10.02	16.57	18.9467	12.83	AT4G29190	-	GO:0006355//regulation of transcription, DNA-templated,nucleobase-containing compound metabolic process;GO:0006355//regulation of transcription, DNA-templated,nucleobase-containing compound metabolic process;GO:0046872//metal ion binding,other binding;GO:0003677//DNA binding,DNA binding;GO:0006355//regulation of transcription, DNA-templated,biosynthetic process;GO:0006355//regulation of transcrip…	PREDICTED: zinc finger CCCH domain-containing protein 49-like [Brassica rapa]
Signaling transduction	BnaA03G0507500ZS	1.05728	1.57978e-05	0.00136675	4.82	5.72	6.88	2.65	3.65	2.3	5.80667	2.86667	AT4G28910	NINJA	GO:0005515//protein binding,protein binding;GO:0005515//protein binding,protein binding;GO:0005515//protein binding,protein binding;GO:0005634//nucleus,nucleus;GO:0005515//protein binding,protein binding;GO:0005515//protein binding,protein binding;GO:0045892//negative regulation of transcription, DNA-templated,biosynthetic process;GO:0005515//protein binding,protein binding;GO:0005515//protein bi…	PREDICTED: AFP homolog 2-like [Brassica rapa]
Signaling transduction	BnaC07G0446700ZS	0.684676	0.00047337	0.0230954	3.3	4.93	4.89	3.42	2.74	2.94	4.37333	3.03333	AT4G23050	-	GO:0006355//regulation of transcription, DNA-templated,nucleobase-containing compound metabolic process;GO:0004672//protein kinase activity,kinase activity;GO:0006468//protein phosphorylation,other cellular processes;GO:0005524//ATP binding,other binding;GO:0006355//regulation of transcription, DNA-templated,biosynthetic process;GO:0005829//cytosol,cytosol;GO:0005634//nucleus,nucleus;GO:0006468//…	BnaA03g45700D [Brassica napus]
Signaling transduction	BnaC07G0414500ZS	0.786559	1.39469e-05	0.00123084	7.61	8.91	8.4	5.24	4.61	6.27	8.30667	5.37333	AT4G17270	-	GO:0004674//protein serine/threonine kinase activity,kinase activity;GO:0023014//signal transduction by protein phosphorylation,other cellular processes;GO:0004674//protein serine/threonine kinase activity,transferase activity;GO:0005886//plasma membrane,plasma membrane;GO:0005829//cytosol,cytosol;GO:0023014//signal transduction by protein phosphorylation,signal transduction;GO:0023014//signal tr…	BnaC07g34260D [Brassica napus]
Signaling transduction	BnaA04G0058200ZS	1.13345	0.00100706	0.0413091	3.48	2.61	2.85	2.21	1.61	1.43	2.98	1.75	AT4G14410	BHLH104	GO:0005634//nucleus,nucleus;GO:0003677//DNA binding,DNA binding;GO:0003700//DNA-binding transcription factor activity,DNA-binding transcription factor activity;GO:0005515//protein binding,protein binding;GO:0006355//regulation of transcription, DNA-templated,other metabolic processes;GO:0005634//nucleus,nucleus;GO:0005634//nucleus,nucleus;GO:0003700//DNA-binding transcription factor activity,DNA-…	BnaCnng17300D [Brassica napus]
Signaling transduction	BnaA09G0025800ZS	1.05172	0.00060942	0.0280159	2.08	2.19	2.26	1.47	0.98	1.1	2.17667	1.18333	AT4G02440	EID1	GO:0048573//photoperiodism, flowering,anatomical structure development;GO:0005515//protein binding,protein binding;GO:0005515//protein binding,protein binding;GO:0005634//nucleus,nucleus;GO:0009585//red, far-red light phototransduction,signal transduction;GO:0005515//protein binding,protein binding;GO:0009585//red, far-red light phototransduction,response to external stimulus;GO:0009585//red, far…	PREDICTED: phytochrome A-associated F-box protein isoform X1 [Brassica rapa]
Signaling transduction	BnaC03G0333800ZS	2.19707	4.01739e-15	2.13505e-12	6.24	8.83	6.27	2.62	1.69	1.75	7.11333	2.02	AT4G01026	PYL7	GO:0005634//nucleus,nucleus;GO:0080163//regulation of protein serine/threonine phosphatase activity,other cellular processes;GO:0080163//regulation of protein serine/threonine phosphatase activity,other metabolic processes;GO:0010427//abscisic acid binding,other binding;GO:0005634//nucleus,nucleus;GO:0038023//signaling receptor activity,signaling receptor activity;GO:0009738//abscisic acid-activa…	BnaC03g31730D [Brassica napus]
Signaling transduction	BnaA03G0276800ZS	2.01611	5.24602e-15	2.72804e-12	9.64	10.36	11.22	4.31	2.52	3.34	10.4067	3.39	AT4G01026	PYL7	GO:0005634//nucleus,nucleus;GO:0080163//regulation of protein serine/threonine phosphatase activity,other cellular processes;GO:0080163//regulation of protein serine/threonine phosphatase activity,other metabolic processes;GO:0010427//abscisic acid binding,other binding;GO:0005634//nucleus,nucleus;GO:0038023//signaling receptor activity,signaling receptor activity;GO:0009738//abscisic acid-activa…	PREDICTED: abscisic acid receptor PYL7-like [Brassica rapa]
Signaling transduction	BnaA09G0546200ZS	3.07891	4.94381e-05	0.00354737	1	0.57	0.97	0	0.17	0.15	0.846667	0.106667	AT3G59940	SKIP20	GO:0005634//nucleus,nucleus;GO:0080037//negative regulation of cytokinin-activated signaling pathway,response to chemical;GO:0080037//negative regulation of cytokinin-activated signaling pathway,response to endogenous stimulus;GO:0080037//negative regulation of cytokinin-activated signaling pathway,signal transduction;GO:0080037//negative regulation of cytokinin-activated signaling pathway,other …	BnaA09g38190D [Brassica napus]
Signaling transduction	BnaC08G0392100ZS	1.54861	0.000720334	0.0319018	0.96	1.95	1.41	0.34	0.49	0.74	1.44	0.523333	AT3G59940	SKIP20	GO:0005634//nucleus,nucleus;GO:0080037//negative regulation of cytokinin-activated signaling pathway,response to chemical;GO:0080037//negative regulation of cytokinin-activated signaling pathway,response to endogenous stimulus;GO:0080037//negative regulation of cytokinin-activated signaling pathway,signal transduction;GO:0080037//negative regulation of cytokinin-activated signaling pathway,other …	BnaC08g30150D [Brassica napus]
Signaling transduction	BnaC04G0305000ZS	1.59439	9.58401e-12	3.15307e-09	4.47	5.57	4.24	1.95	1.49	1.77	4.76	1.73667	AT3G56850	DPBF3	GO:0003700//DNA-binding transcription factor activity,DNA-binding transcription factor activity;GO:0044212//transcription regulatory region DNA binding,nucleic acid binding;GO:0006355//regulation of transcription, DNA-templated,other cellular processes;GO:0009737//response to abscisic acid,response to endogenous stimulus;GO:0005634//nucleus,nucleus;GO:0006355//regulation of transcription, DNA-tem…	BnaC04g24820D [Brassica napus]
Signaling transduction	BnaA04G0068800ZS	1.30892	1.41412e-10	3.80052e-08	96.17	86.59	72.35	34.25	39.03	33.66	85.0367	35.6467	AT3G53020	RPL24B	GO:0003729//mRNA binding,RNA binding;GO:0022625//cytosolic large ribosomal subunit,cytoplasm;GO:0048467//gynoecium development,anatomical structure development;GO:0009734//auxin-activated signaling pathway,response to endogenous stimulus;GO:0006412//translation,translation;GO:0022625//cytosolic large ribosomal subunit,other intracellular components;GO:0022625//cytosolic large ribosomal subunit,ot…	PREDICTED: 60S ribosomal protein L24-2 [Brassica rapa]
Signaling transduction	BnaA04G0065700ZS	1.37797	1.16376e-09	2.6548e-07	3.57	4.49	4.05	1.97	1.33	2.6	4.03667	1.96667	AT3G52640	-	GO:0016485//protein processing,protein metabolic process;GO:0005774//vacuolar membrane,other membranes;GO:0005576//extracellular region,extracellular region;GO:0005774//vacuolar membrane,cytoplasm;GO:0005798//Golgi-associated vesicle,other intracellular components;GO:0016485//protein processing,other metabolic processes;GO:0005774//vacuolar membrane,other membranes;GO:0005798//Golgi-associated ve…	PREDICTED: nicastrin isoform X2 [Brassica rapa]
Signaling transduction	BnaA03G0365500ZS	0.867166	9.86476e-06	0.000926368	6.71	8.06	6.22	3.72	4.09	4.94	6.99667	4.25	AT3G21070	NADK1	GO:0006741//NADP biosynthetic process,nucleobase-containing compound metabolic process;GO:0016310//phosphorylation,other cellular processes;GO:0006741//NADP biosynthetic process,biosynthetic process;GO:0006741//NADP biosynthetic process,other cellular processes;GO:0005737//cytoplasm,cytoplasm;GO:0042736//NADH kinase activity,kinase activity;GO:0042736//NADH kinase activity,kinase activity;GO:0003…	BnaA03g36020D [Brassica napus]
Signaling transduction	BnaC05G0398500ZS	2.3668	1.70081e-05	0.0014507	2.33	1.54	1.03	0.29	0.34	0.43	1.63333	0.353333	AT3G19580	AZF2	GO:0009737//response to abscisic acid,response to chemical;GO:0005634//nucleus,nucleus;GO:0045892//negative regulation of transcription, DNA-templated,other metabolic processes;GO:0009793//embryo development ending in seed dormancy,reproduction;GO:0044212//transcription regulatory region DNA binding,nucleic acid binding;GO:0009414//response to water deprivation,response to chemical;GO:0009737//re…	BnaC05g33170D [Brassica napus]
Signaling transduction	BnaC01G0419800ZS	2.67352	2.57429e-15	1.41475e-12	10.64	9.05	12.22	2.75	1.52	1.22	10.6367	1.83	AT3G16770	RAP2-3	GO:0005634//nucleus,nucleus;GO:0045893//positive regulation of transcription, DNA-templated,nucleobase-containing compound metabolic process;GO:0005634//nucleus,nucleus;GO:0005737//cytoplasm,cytoplasm;GO:0003700//DNA-binding transcription factor activity,DNA-binding transcription factor activity;GO:0005515//protein binding,protein binding;GO:0003677//DNA binding,DNA binding;GO:0045893//positive r…	BnaC01g35070D [Brassica napus]
Signaling transduction	BnaC01G0457800ZS	2.43894	7.83548e-16	4.56553e-13	3.79	4.13	3.72	0.49	1.07	0.77	3.88	0.776667	AT3G12560	TRP3	GO:0009737//response to abscisic acid,response to chemical;GO:0042162//telomeric DNA binding,DNA binding;GO:0005634//nucleus,nucleus;GO:0009737//response to abscisic acid,response to endogenous stimulus;GO:0005634//nucleus,nucleus;GO:0005634//nucleus,nucleus;GO:0008301//DNA binding, bending,DNA binding	BnaC01g38480D [Brassica napus]
Signaling transduction	BnaC01G0460400ZS	2.37737	2.26959e-05	0.00186037	0.64	0.54	0.61	0.13	0.09	0.19	0.596667	0.136667	AT3G12200	NEK7	GO:0005737//cytoplasm,cytoplasm;GO:0006468//protein phosphorylation,other cellular processes;GO:0004674//protein serine/threonine kinase activity,transferase activity;GO:0005524//ATP binding,other binding;GO:0005886//plasma membrane,plasma membrane;GO:0005524//ATP binding,nucleotide binding;GO:0004674//protein serine/threonine kinase activity,catalytic activity;GO:0004674//protein serine/threonin…	BnaCnng22980D [Brassica napus]
Signaling transduction	BnaA01G0373900ZS	1.69958	2.17493e-06	0.000250438	2.64	1.8	2.24	0.61	0.75	0.96	2.22667	0.773333	AT3G11420	-	GO:0005886//plasma membrane,plasma membrane;GO:0016021//integral component of membrane,other membranes;GO:0016757//transferase activity, transferring glycosyl groups,transferase activity;GO:0016757//transferase activity, transferring glycosyl groups,transferase activity;GO:0008150//biological_process,unknown biological processes	PREDICTED: uncharacterized protein LOC103845975 [Brassica rapa]
Signaling transduction	BnaA05G0434300ZS	0.905982	1.67126e-09	3.70758e-07	29.68	30.6	27.5	18.73	14.93	18.51	29.26	17.39	AT3G11410	PP2CA	GO:0019900//kinase binding,protein binding;GO:0005515//protein binding,protein binding;GO:0009788//negative regulation of abscisic acid-activated signaling pathway,response to chemical;GO:0009737//response to abscisic acid,response to chemical;GO:0009788//negative regulation of abscisic acid-activated signaling pathway,signal transduction;GO:0004721//phosphoprotein phosphatase activity,hydrolase …	ABA hypersensitive PP2C protein AHG3/PP2CA [Brassica napus]
Signaling transduction	BnaC05G0488500ZS	0.943697	5.41029e-09	1.09478e-06	27.86	27	26.92	15.43	15.08	16.88	27.26	15.7967	AT3G11410	PP2CA	GO:0019900//kinase binding,protein binding;GO:0005515//protein binding,protein binding;GO:0009788//negative regulation of abscisic acid-activated signaling pathway,response to chemical;GO:0009737//response to abscisic acid,response to chemical;GO:0009788//negative regulation of abscisic acid-activated signaling pathway,signal transduction;GO:0004721//phosphoprotein phosphatase activity,hydrolase …	ABA hypersensitive PP2C protein AHG3/PP2CA [Brassica napus]
Signaling transduction	BnaA01G0374000ZS	1.04495	3.05806e-07	4.36265e-05	13.4	14.06	10.83	8.14	6.34	6.03	12.7633	6.83667	AT3G11410	PP2CA	GO:0019900//kinase binding,protein binding;GO:0005515//protein binding,protein binding;GO:0009788//negative regulation of abscisic acid-activated signaling pathway,response to chemical;GO:0009737//response to abscisic acid,response to chemical;GO:0009788//negative regulation of abscisic acid-activated signaling pathway,signal transduction;GO:0004721//phosphoprotein phosphatase activity,hydrolase …	PREDICTED: protein phosphatase 2C 37-like [Brassica rapa]
Signaling transduction	BnaC01G0467100ZS	4.08484	2.77264e-05	0.00218388	0.47	0.81	0.83	0.03	0.1	0	0.703333	0.0433333	AT3G11410	PP2CA	GO:0019900//kinase binding,protein binding;GO:0005515//protein binding,protein binding;GO:0009788//negative regulation of abscisic acid-activated signaling pathway,response to chemical;GO:0009737//response to abscisic acid,response to chemical;GO:0009788//negative regulation of abscisic acid-activated signaling pathway,signal transduction;GO:0004721//phosphoprotein phosphatase activity,hydrolase …	PREDICTED: protein phosphatase 2C 37-like [Brassica rapa]
Signaling transduction	BnaA05G0034600ZS	0.838814	4.36348e-06	0.000458754	3.95	4.66	4.62	2.95	2.3	3.2	4.41	2.81667	AT2G42880	MPK20	GO:0005524//ATP binding,nucleotide binding;GO:0010468//regulation of gene expression,other metabolic processes;GO:0004707//MAP kinase activity,transferase activity;GO:0004707//MAP kinase activity,kinase activity;GO:0005634//nucleus,nucleus;GO:0004707//MAP kinase activity,transferase activity;GO:0005737//cytoplasm,cytoplasm;GO:0035556//intracellular signal transduction,signal transduction;GO:00055…	-
Signaling transduction	BnaC04G0037500ZS	0.589869	0.000678753	0.0305073	4.83	5.35	5.08	4.04	3.18	4.47	5.08667	3.89667	AT2G42880	MPK20	GO:0005524//ATP binding,nucleotide binding;GO:0010468//regulation of gene expression,other metabolic processes;GO:0004707//MAP kinase activity,transferase activity;GO:0004707//MAP kinase activity,kinase activity;GO:0005634//nucleus,nucleus;GO:0004707//MAP kinase activity,transferase activity;GO:0005737//cytoplasm,cytoplasm;GO:0035556//intracellular signal transduction,signal transduction;GO:00055…	BnaCnng35780D [Brassica napus]
Signaling transduction	BnaA05G0074900ZS	0.863444	1.47428e-05	0.00128931	24.39	30.24	25.63	18.78	13.02	14.87	26.7533	15.5567	AT2G37970	SOUL-1	GO:0005886//plasma membrane,plasma membrane;GO:0005794//Golgi apparatus,Golgi apparatus;GO:0010017//red or far-red light signaling pathway,other cellular processes;GO:0005773//vacuole,vacuole;GO:0005783//endoplasmic reticulum,endoplasmic reticulum;GO:0020037//heme binding,other binding;GO:0005886//plasma membrane,plasma membrane;GO:0005737//cytoplasm,cytoplasm;GO:0005886//plasma membrane,plasma m…	PREDICTED: uncharacterized protein LOC103867148 [Brassica rapa]
Signaling transduction	BnaA04G0169000ZS	0.834994	1.53551e-05	0.00133083	4.41	4.14	3.73	2.8	2.26	2.73	4.09333	2.59667	AT2G25490	EBF1	GO:0006511//ubiquitin-dependent protein catabolic process,protein metabolic process;GO:0005634//nucleus,nucleus;GO:0006511//ubiquitin-dependent protein catabolic process,other cellular processes;GO:0006511//ubiquitin-dependent protein catabolic process,other cellular processes;GO:0005515//protein binding,protein binding;GO:0010105//negative regulation of ethylene-activated signaling pathway,respo…	BnaA04g14890D [Brassica napus]
Signaling transduction	BnaC04G0466000ZS	0.84345	0.000107324	0.00683847	3.04	2.78	3.05	1.93	1.85	1.79	2.95667	1.85667	AT2G25490	EBF1	GO:0006511//ubiquitin-dependent protein catabolic process,protein metabolic process;GO:0005634//nucleus,nucleus;GO:0006511//ubiquitin-dependent protein catabolic process,other cellular processes;GO:0006511//ubiquitin-dependent protein catabolic process,other cellular processes;GO:0005515//protein binding,protein binding;GO:0010105//negative regulation of ethylene-activated signaling pathway,respo…	BnaA04g14890D [Brassica napus]
Signaling transduction	BnaC07G0065200ZS	0.687434	0.000553388	0.0260847	3.81	5.44	5.13	3.63	2.72	3.6	4.79333	3.31667	AT2G16365	-	GO:0010099//regulation of photomorphogenesis,post-embryonic development;GO:0010099//regulation of photomorphogenesis,multicellular organism development;GO:0005515//protein binding,protein binding;GO:0080167//response to karrikin,response to abiotic stimulus;GO:0005515//protein binding,protein binding;GO:0005515//protein binding,protein binding;GO:0005515//protein binding,protein binding;GO:000563…	BnaCnng43380D [Brassica napus]
Signaling transduction	BnaC04G0427100ZS	5.79604	1.81094e-29	3.80786e-26	3.4	5.39	4.81	0.18	0	0.1	4.53333	0.0933333	AT1G79380	RGLG4	GO:0009867//jasmonic acid mediated signaling pathway,response to chemical;GO:0005515//protein binding,protein binding;GO:0009867//jasmonic acid mediated signaling pathway,other cellular processes;GO:0005515//protein binding,protein binding;GO:0004842//ubiquitin-protein transferase activity,catalytic activity;GO:0046872//metal ion binding,other binding;GO:0042742//defense response to bacterium,res…	BnaC04g33760D [Brassica napus]
Signaling transduction	BnaC06G0391000ZS	2.52675	0.000558733	0.0262344	4.67	10.1	4.19	0.86	1.13	1.13	6.32	1.04	AT1G72430	SAUR78	GO:0007275//multicellular organism development,multicellular organism development;GO:0009873//ethylene-activated signaling pathway,response to endogenous stimulus;GO:0009733//response to auxin,response to chemical;GO:0005515//protein binding,protein binding;GO:0005634//nucleus,nucleus;GO:0030307//positive regulation of cell growth,other cellular processes;GO:0005634//nucleus,nucleus;GO:0009733//r…	BnaC06g33620D [Brassica napus]
Signaling transduction	BnaA07G0333000ZS	2.20759	0.000670508	0.0301648	4.46	11.44	7.23	2.1	0.82	1.66	7.71	1.52667	AT1G72430	SAUR78	GO:0007275//multicellular organism development,multicellular organism development;GO:0009873//ethylene-activated signaling pathway,response to endogenous stimulus;GO:0009733//response to auxin,response to chemical;GO:0005515//protein binding,protein binding;GO:0005634//nucleus,nucleus;GO:0030307//positive regulation of cell growth,other cellular processes;GO:0005634//nucleus,nucleus;GO:0009733//r…	BnaA07g30180D [Brassica napus]
Signaling transduction	BnaA07G0321200ZS	1.27393	4.84616e-07	6.54664e-05	36.5	29.52	35.06	16.9	10.79	9.11	33.6933	12.2667	AT1G70810	CAR7	GO:0009738//abscisic acid-activated signaling pathway,response to endogenous stimulus;GO:0046872//metal ion binding,other binding;GO:0009738//abscisic acid-activated signaling pathway,signal transduction;GO:0005739//mitochondrion,mitochondrion;GO:0009738//abscisic acid-activated signaling pathway,other cellular processes;GO:0009738//abscisic acid-activated signaling pathway,response to chemical	PREDICTED: ADP-ribosylation factor GTPase-activating protein AGD12 [Brassica rapa]
Signaling transduction	BnaA09G0382000ZS	1.2055	0.000738186	0.0324842	1.77	1.98	1.42	0.68	0.79	1	1.72333	0.823333	AT1G33590	-	GO:0005886//plasma membrane,plasma membrane;GO:0005886//plasma membrane,plasma membrane;GO:0005618//cell wall,cell wall;GO:0007165//signal transduction,signal transduction;GO:0005634//nucleus,nucleus;GO:0005618//cell wall,cell wall;GO:0080167//response to karrikin,response to abiotic stimulus;GO:0009505//plant-type cell wall,cell wall;GO:0005886//plasma membrane,plasma membrane	PREDICTED: leucine-rich repeat receptor-like serine/threonine-protein kinase BAM1 [Brassica rapa]
Signaling transduction	BnaC08G0234400ZS	0.725539	0.000132349	0.00811236	2.21	2.67	2.18	1.87	1.31	1.47	2.35333	1.55	AT1G15780	-	GO:0031490//chromatin DNA binding,chromatin binding;GO:0009751//response to salicylic acid,response to endogenous stimulus;GO:0009751//response to salicylic acid,response to chemical;GO:0045723//positive regulation of fatty acid biosynthetic process,lipid metabolic process;GO:0005634//nucleus,nucleus;GO:0005634//nucleus,nucleus;GO:0003713//transcription coactivator activity,transcription regulato…	-
Signaling transduction	BnaC05G0081400ZS	0.698942	1.01758e-08	1.95286e-06	212.75	315.81	238.31	187.4	152.1	183.55	255.623	174.35	AT1G10370	GSTU17	GO:0080148//negative regulation of response to water deprivation,response to abiotic stimulus;GO:0060416//response to growth hormone,response to endogenous stimulus;GO:0009651//response to salt stress,response to abiotic stimulus;GO:0060416//response to growth hormone,response to chemical;GO:0080167//response to karrikin,response to abiotic stimulus;GO:0009407//toxin catabolic process,other metab…	BnaC05g07900D [Brassica napus]
Signaling transduction	BnaC05G0081300ZS	0.650891	2.55987e-06	0.00028724	407.59	474.87	400.48	337.21	277.77	278.19	427.647	297.723	AT1G10370	GSTU17	GO:0080148//negative regulation of response to water deprivation,response to abiotic stimulus;GO:0060416//response to growth hormone,response to endogenous stimulus;GO:0009651//response to salt stress,response to abiotic stimulus;GO:0060416//response to growth hormone,response to chemical;GO:0080167//response to karrikin,response to abiotic stimulus;GO:0009407//toxin catabolic process,other metab…	BnaC05g07890D [Brassica napus]
Signaling transduction	BnaA09G0118300ZS	2.05988	3.40573e-07	4.82954e-05	0.54	0.89	0.88	0.23	0.13	0.28	0.77	0.213333	AT2G18700	TPS11	GO:0005829//cytosol,cytosol;GO:0005829//cytosol,cytosol;GO:0005739//mitochondrion,mitochondrion;GO:0005737//cytoplasm,cytoplasm;GO:0005737//cytoplasm,cytoplasm;GO:0016757//transferase activity, transferring glycosyl groups,transferase activity;GO:0003825//alpha,alpha-trehalose-phosphate synthase (UDP-forming) activity,transferase activity	PREDICTED: probable alpha,alpha-trehalose-phosphate synthase [UDP-forming] 11 [Brassica rapa]
Signaling transduction	BnaC09G0123200ZS	1.30219	0.00129459	0.0492985	0.46	0.66	0.65	0.38	0.16	0.28	0.59	0.273333	AT2G18700	TPS11	GO:0005829//cytosol,cytosol;GO:0005829//cytosol,cytosol;GO:0005739//mitochondrion,mitochondrion;GO:0005737//cytoplasm,cytoplasm;GO:0005737//cytoplasm,cytoplasm;GO:0016757//transferase activity, transferring glycosyl groups,transferase activity;GO:0003825//alpha,alpha-trehalose-phosphate synthase (UDP-forming) activity,transferase activity	BnaC09g51060D [Brassica napus]
Transport facilitation	BnaC05G0393800ZS	1.09499	7.98341e-09	1.56313e-06	6.16	7.06	5.32	3.65	2.75	3.24	6.18	3.21333	AT3G19930	STP4	GO:0005887//integral component of plasma membrane,plasma membrane;GO:0005886//plasma membrane,plasma membrane;GO:0005887//integral component of plasma membrane,other membranes;GO:0005887//integral component of plasma membrane,other membranes;GO:0005886//plasma membrane,plasma membrane;GO:0015145//monosaccharide transmembrane transporter activity,transporter activity;GO:0015144//carbohydrate trans…	PREDICTED: LOW QUALITY PROTEIN: sugar transport protein 4-like [Brassica rapa]
Transport facilitation	BnaC05G0090700ZS	1.70763	5.42486e-06	0.000546577	2.14	1.76	2.32	1	0.79	0.36	2.07333	0.716667	AT1G11260	STP1	GO:0005886//plasma membrane,plasma membrane;GO:0005887//integral component of plasma membrane,plasma membrane;GO:0005576//extracellular region,extracellular region;GO:0009506//plasmodesma,other cellular components;GO:0005634//nucleus,nucleus;GO:0015145//monosaccharide transmembrane transporter activity,transporter activity;GO:0005773//vacuole,vacuole;GO:0005737//cytoplasm,cytoplasm;GO:0005886//pl…	BnaC05g08610D [Brassica napus]
Transport facilitation	BnaA02G0408500ZS	2.89779	1.14044e-09	2.61394e-07	1.17	0.89	1.16	0.09	0.14	0.27	1.07333	0.166667	AT5G64410	OPT4	GO:0035673//oligopeptide transmembrane transporter activity,transporter activity;GO:0015031//protein transport,transport;GO:0080167//response to karrikin,response to abiotic stimulus;GO:0005887//integral component of plasma membrane,other membranes;GO:0005887//integral component of plasma membrane,plasma membrane;GO:0016020//membrane,other membranes;GO:0006857//oligopeptide transport,transport	BnaA02g34200D [Brassica napus]
Transport facilitation	BnaA01G0062400ZS	0.626061	5.12758e-05	0.00365753	25.18	27.82	24.47	20.71	17.4	17.91	25.8233	18.6733	AT4G31290	GGCT2%3B2	GO:0006751//glutathione catabolic process,other metabolic processes;GO:0006751//glutathione catabolic process,other cellular processes;GO:0005737//cytoplasm,cytoplasm;GO:0005737//cytoplasm,cytoplasm;GO:0003839//gamma-glutamylcyclotransferase activity,catalytic activity;GO:0006751//glutathione catabolic process,other metabolic processes;GO:0006751//glutathione catabolic process,other cellular proc…	BnaA01g05960D [Brassica napus]
Transport facilitation	BnaC01G0143800ZS	1.99904	1.95984e-08	3.56323e-06	2.06	1.36	1.59	0.64	0.39	0.42	1.67	0.483333	AT4G21680	NPF7.2	GO:0005634//nucleus,nucleus;GO:0005886//plasma membrane,plasma membrane;GO:0015293//symporter activity,transporter activity;GO:0016021//integral component of membrane,other membranes;GO:0046686//response to cadmium ion,response to chemical;GO:0055085//transmembrane transport,transport;GO:0015112//nitrate transmembrane transporter activity,transporter activity;GO:0005886//plasma membrane,plasma me…	BnaA01g11510D [Brassica napus]
Transport facilitation	BnaC07G0409100ZS	6.55595	2.80241e-09	6.02356e-07	1.1	1.31	0.77	0	0.04	0	1.06	0.0133333	AT4G16480	INT4	GO:0005366//myo-inositol:proton symporter activity,transporter activity;GO:0005887//integral component of plasma membrane,plasma membrane;GO:0005886//plasma membrane,plasma membrane;GO:0015144//carbohydrate transmembrane transporter activity,transporter activity;GO:0005366//myo-inositol:proton symporter activity,transporter activity;GO:0005887//integral component of plasma membrane,other membrane…	PREDICTED: inositol transporter 4 [Brassica rapa]
Transport facilitation	BnaC05G0540200ZS	2.93827	1.74943e-12	6.36134e-10	2.11	2.74	1.87	0.08	0.43	0.43	2.24	0.313333	AT3G05030	NHX2	GO:0051453//regulation of intracellular pH,cellular homeostasis;GO:0015385//sodium:proton antiporter activity,transporter activity;GO:0015081//sodium ion transmembrane transporter activity,transporter activity;GO:0005774//vacuolar membrane,cytoplasm;GO:0005774//vacuolar membrane,other intracellular components;GO:0016021//integral component of membrane,other membranes;GO:0005774//vacuolar membrane…	BnaC05g46790D [Brassica napus]
Transport facilitation	BnaA01G0331200ZS	2.7428	0.000290667	0.0156191	1.44	0.95	0.58	0.14	0.22	0.13	0.99	0.163333	AT3G02850	SKOR	GO:0055075//potassium ion homeostasis,other biological processes;GO:0055075//potassium ion homeostasis,other biological processes;GO:0055075//potassium ion homeostasis,other biological processes;GO:0015271//outward rectifier potassium channel activity,transporter activity;GO:0006813//potassium ion transport,transport;GO:0005634//nucleus,nucleus;GO:0015271//outward rectifier potassium channel acti…	PREDICTED: potassium channel KOR1-like [Brassica rapa]
Transport facilitation	BnaA07G0269600ZS	1.42281	1.76796e-13	7.18505e-11	5.43	6.65	5.62	2.58	2.05	2.95	5.9	2.52667	AT1G69870	NPF2.13	GO:0016021//integral component of membrane,other membranes;GO:0005886//plasma membrane,plasma membrane;GO:0009507//chloroplast,chloroplast;GO:0080054//low-affinity nitrate transmembrane transporter activity,transporter activity;GO:0005886//plasma membrane,plasma membrane;GO:0005886//plasma membrane,plasma membrane;GO:1904680//peptide transmembrane transporter activity,transporter activity;GO:0042…	BnaA07g24080D [Brassica napus]
Transport facilitation	BnaA06G0155900ZS	8.73199	1.98941e-12	7.18e-10	3.18	2.64	2.66	0	0	0	2.82667	0	AT1G21900	P24DELTA5	GO:0030134//COPII-coated ER to Golgi transport vesicle,cytoplasm;GO:0030134//COPII-coated ER to Golgi transport vesicle,other intracellular components;GO:0005789//endoplasmic reticulum membrane,cytoplasm;GO:0005789//endoplasmic reticulum membrane,cytoplasm;GO:0005576//extracellular region,extracellular region;GO:0005789//endoplasmic reticulum membrane,other membranes;GO:0006888//endoplasmic retic…	BnaC05g17190D [Brassica napus]
Transport facilitation	BnaC05G0177700ZS	3.37182	0.000229943	0.0129761	11.45	3.06	7.77	0.98	1.01	0	7.42667	0.663333	AT1G20860	PHT1;8	GO:0055085//transmembrane transport,transport;GO:0015293//symporter activity,transporter activity;GO:0015114//phosphate ion transmembrane transporter activity,transporter activity;GO:0006817//phosphate ion transport,transport;GO:0016021//integral component of membrane,other membranes	PREDICTED: probable inorganic phosphate transporter 1-8 [Brassica rapa]
Transport facilitation	BnaA06G0078500ZS	1.12169	8.20768e-07	0.000103911	2.59	5.07	4.17	1.91	1.66	2.44	3.94333	2.00333	AT1G13170	ORP1D	GO:0005634//nucleus,nucleus;GO:0032934//sterol binding,other binding;GO:0032934//sterol binding,lipid binding;GO:0016020//membrane,other membranes;GO:0005634//nucleus,nucleus;GO:0005829//cytosol,cytosol;GO:0006869//lipid transport,transport;GO:0043231//intracellular membrane-bounded organelle,other intracellular components;GO:0008289//lipid binding,lipid binding	PREDICTED: oxysterol-binding protein-related protein 1D [Brassica rapa]
Others	BnaA04G0042800ZS	0.846629	0.000694206	0.0310288	4.37	4.56	4.55	2.09	2.54	3.74	4.49333	2.79	AT3G55260	HEXO1	GO:0005975//carbohydrate metabolic process,carbohydrate metabolic process;GO:0099503//secretory vesicle,cytoplasm;GO:0005773//vacuole,vacuole;GO:0005773//vacuole,vacuole;GO:0015929//hexosaminidase activity,hydrolase activity;GO:0005829//cytosol,cytosol;GO:0005773//vacuole,vacuole;GO:0102148//N-acetyl-beta-D-galactosaminidase activity,hydrolase activity;GO:0099503//secretory vesicle,other intracel…	BnaA04g03760D [Brassica napus]
Others	BnaA02G0409000ZS	4.52257	4.86557e-08	8.25644e-06	0.66	0.58	0.96	0.02	0.04	0.04	0.733333	0.0333333	AT5G64550	-	GO:0005576//extracellular region,extracellular region;GO:0003674//molecular_function,unknown molecular functions	PREDICTED: uncharacterized protein LOC103855246 [Brassica rapa]
Others	BnaA02G0097900ZS	1.04305	0.000598116	0.027654	13.14	13.05	9.58	6.29	5.84	5.89	11.9233	6.00667	AT5G60680	-	GO:0005634//nucleus,nucleus;GO:0003674//molecular_function,unknown molecular functions;GO:0008150//biological_process,unknown biological processes	PREDICTED: uncharacterized protein LOC103851491 [Brassica rapa]
Others	BnaC08G0408900ZS	1.60397	6.51675e-09	1.30773e-06	4.6	4.02	3.8	1.88	1.36	1.27	4.14	1.50333	AT5G52882	-	GO:0005737//cytoplasm,cytoplasm	BnaC08g31800D [Brassica napus]
Others	BnaC03G0158300ZS	1.29285	5.80862e-06	0.000580406	3.01	3.98	3.13	1.59	1.14	1.92	3.37333	1.55	AT5G52070	-	GO:0005634//nucleus,nucleus;GO:0008150//biological_process,unknown biological processes;GO:0005634//nucleus,nucleus;GO:0005634//nucleus,nucleus;GO:0005634//nucleus,nucleus	BnaC03g15670D [Brassica napus]
Others	BnaC09G0245200ZS	2.21768	0.000467503	0.0229072	1.71	2.65	1.88	0.5	0.52	0.43	2.08	0.483333	AT5G47030	-	GO:0000275//mitochondrial proton-transporting ATP synthase complex, catalytic core F(1),cytoplasm;GO:0005753//mitochondrial proton-transporting ATP synthase complex,other intracellular components;GO:0005753//mitochondrial proton-transporting ATP synthase complex,cytoplasm;GO:0005739//mitochondrion,mitochondrion;GO:0015986//ATP synthesis coupled proton transport,transport;GO:0000275//mitochondrial…	PREDICTED: ATP synthase subunit delta', mitochondrial [Brassica rapa]
Others	BnaA09G0200700ZS	0.645278	0.000100503	0.00648073	15.35	20.3	18.98	14.55	11.4	11.79	18.21	12.58	AT5G45310	-	GO:0005794//Golgi apparatus,Golgi apparatus;GO:0005794//Golgi apparatus,Golgi apparatus;GO:0016021//integral component of membrane,other membranes	PREDICTED: uncharacterized protein LOC103839131 isoform X1 [Brassica rapa]
Others	BnaC07G0234400ZS	0.93242	0.00035647	0.0183791	5.53	7.67	4	3.85	2.87	3.04	5.73333	3.25333	AT5G44730	-	GO:0016787//hydrolase activity,hydrolase activity	BnaCnng36750D [Brassica napus]
Others	BnaA04G0125300ZS	1.10171	3.72629e-07	5.19339e-05	5.05	7.58	6.22	4.07	2.62	3.03	6.28333	3.24	AT5G41350	-	GO:0005634//nucleus,nucleus;GO:0005739//mitochondrion,mitochondrion;GO:0005634//nucleus,nucleus;GO:0005634//nucleus,nucleus	BnaA04g11100D [Brassica napus]
Others	BnaA04G0115500ZS	2.00997	1.30456e-06	0.000156943	2.82	7.01	8.54	1.72	0.36	0.47	6.12333	0.85	AT5G40240	UMAMIT40	GO:0022857//transmembrane transporter activity,transporter activity;GO:0005886//plasma membrane,plasma membrane;GO:0016021//integral component of membrane,other membranes	PREDICTED: WAT1-related protein At5g40240-like [Brassica rapa]
Others	BnaC04G0401700ZS	1.69896	1.45871e-06	0.000173332	2.22	3.02	2.94	0.86	0.64	0.83	2.72667	0.776667	AT5G40240	UMAMIT40	GO:0022857//transmembrane transporter activity,transporter activity;GO:0005886//plasma membrane,plasma membrane;GO:0016021//integral component of membrane,other membranes	BnaC04g32220D [Brassica napus]
Others	BnaA04G0111700ZS	1.79108	1.65209e-14	7.91071e-12	3.58	4.22	3.38	2.23	1.85	1.85	3.72667	1.97667	AT5G39940	-	GO:0005739//mitochondrion,mitochondrion;GO:0005739//mitochondrion,mitochondrion	unnamed protein product [Arabidopsis thaliana]
Others	BnaA04G0108300ZS	1.99784	0.000651266	0.0294635	1.68	0.92	2.25	0.38	0.26	0.74	1.61667	0.46	AT5G39530	-	GO:0005739//mitochondrion,mitochondrion;GO:0005634//nucleus,nucleus;GO:0008150//biological_process,unknown biological processes;GO:0003674//molecular_function,unknown molecular functions	BnaA04g09410D [Brassica napus]
Others	BnaA04G0102100ZS	6.52047	3.79997e-06	0.000409297	0.68	0.7	0.84	0	0	0	0.74	0	AT5G38590	-	GO:0008150//biological_process,unknown biological processes;GO:0003674//molecular_function,unknown molecular functions;GO:0005634//nucleus,nucleus;GO:0005634//nucleus,nucleus;GO:0005634//nucleus,nucleus;GO:0005777//peroxisome,peroxisome;GO:0005634//nucleus,nucleus	BnaA04g08740D [Brassica napus]
Others	BnaA04G0071400ZS	10.4694	1.94431e-17	1.49255e-14	2.31	6.71	6.69	0	0	0	5.23667	0	AT5G28400	-	GO:0003674//molecular_function,unknown molecular functions;GO:0008150//biological_process,unknown biological processes;GO:0005634//nucleus,nucleus	putative protein [Arabidopsis thaliana]
Others	BnaC06G0030400ZS	2.30232	0.000242724	0.0135394	1.71	1.85	0.95	0.7	0.07	0.3	1.50333	0.356667	AT5G27050	AGL101	GO:0006355//regulation of transcription, DNA-templated,other cellular processes;GO:0000987//proximal promoter sequence-specific DNA binding,nucleic acid binding;GO:0045944//positive regulation of transcription by RNA polymerase II,nucleobase-containing compound metabolic process;GO:0005739//mitochondrion,mitochondrion;GO:0006355//regulation of transcription, DNA-templated,other metabolic processe…	BnaCnng56720D [Brassica napus]
Others	BnaA01G0394300ZS	1.07101	0.000508419	0.0243447	1.85	1.49	1.78	0.92	0.86	0.95	1.70667	0.91	AT5G26360	CCT3	GO:0005832//chaperonin-containing T-complex,cytosol;GO:0009507//chloroplast,chloroplast;GO:0051082//unfolded protein binding,protein binding;GO:0006457//protein folding,other cellular processes;GO:0005832//chaperonin-containing T-complex,other intracellular components;GO:0005832//chaperonin-containing T-complex,cytoplasm;GO:0005524//ATP binding,other binding;GO:0005524//ATP binding,nucleotide bin…	PREDICTED: T-complex protein 1 subunit gamma-like [Brassica rapa]
Others	BnaC09G0054500ZS	1.32746	1.19223e-07	1.83043e-05	2.33	2.97	2.48	1.47	0.9	1.12	2.59333	1.16333	AT5G25280	-	GO:0003674//molecular_function,unknown molecular functions;GO:0005634//nucleus,nucleus;GO:0008150//biological_process,unknown biological processes;GO:0005634//nucleus,nucleus;GO:0005634//nucleus,nucleus	BnaC09g04060D [Brassica napus]
Others	BnaA09G0065000ZS	0.861439	0.000423576	0.021219	3.19	3.08	2.59	2.29	1.47	1.76	2.95333	1.84	AT5G25280	-	GO:0003674//molecular_function,unknown molecular functions;GO:0005634//nucleus,nucleus;GO:0008150//biological_process,unknown biological processes;GO:0005634//nucleus,nucleus;GO:0005634//nucleus,nucleus	serine-rich protein [Brassica rapa]
Others	BnaC07G0370300ZS	1.7092	1.06111e-16	6.93477e-14	4.83	5.82	5.07	1.98	1.71	1.67	5.24	1.78667	AT5G23850	-	GO:0005802//trans-Golgi network,Golgi apparatus;GO:0005794//Golgi apparatus,Golgi apparatus;GO:0005768//endosome,endosome;GO:0005802//trans-Golgi network,other intracellular components;GO:0005576//extracellular region,extracellular region;GO:0016021//integral component of membrane,other membranes;GO:0005802//trans-Golgi network,cytoplasm;GO:0016740//transferase activity,transferase activity	BnaC07g30560D [Brassica napus]
Others	BnaA06G0163700ZS	1.32429	6.19487e-16	3.69872e-13	90.65	92.58	80.84	41.37	37.01	35.17	88.0233	37.85	AT5G23740	RPS11C	GO:0009536//plastid,plastid;GO:0006412//translation,translation;GO:0003735//structural constituent of ribosome,structural molecule activity;GO:0019843//rRNA binding,RNA binding;GO:0022627//cytosolic small ribosomal subunit,ribosome;GO:0022627//cytosolic small ribosomal subunit,cytosol;GO:0005737//cytoplasm,cytoplasm;GO:0022627//cytosolic small ribosomal subunit,cytoplasm;GO:0022627//cytosolic sma…	PREDICTED: 40S ribosomal protein S11-3-like isoform X1 [Brassica rapa]
Others	BnaC07G0370500ZS	0.726844	0.000174707	0.0102167	38.11	44.43	34.45	35.57	22.12	20.69	38.9967	26.1267	AT5G23740	RPS11C	GO:0009536//plastid,plastid;GO:0006412//translation,translation;GO:0003735//structural constituent of ribosome,structural molecule activity;GO:0019843//rRNA binding,RNA binding;GO:0022627//cytosolic small ribosomal subunit,ribosome;GO:0022627//cytosolic small ribosomal subunit,cytosol;GO:0005737//cytoplasm,cytoplasm;GO:0022627//cytosolic small ribosomal subunit,cytoplasm;GO:0022627//cytosolic sma…	BnaC07g30590D [Brassica napus]
Others	BnaC07G0370800ZS	2.78783	1.03295e-16	6.8432e-14	2.41	2.19	2.24	0.41	0.35	0.37	2.28	0.376667	AT5G23700	-	GO:0008150//biological_process,unknown biological processes;GO:0005794//Golgi apparatus,Golgi apparatus;GO:0005794//Golgi apparatus,Golgi apparatus;GO:0003674//molecular_function,unknown molecular functions	BnaC07g30620D [Brassica napus]
Others	BnaC07G0371000ZS	2.7623	7.08229e-05	0.00479248	1.69	1.72	1.83	0.27	0.4	0.14	1.74667	0.27	AT5G23680	-	GO:0008150//biological_process,unknown biological processes;GO:0005737//cytoplasm,cytoplasm;GO:0003674//molecular_function,unknown molecular functions	BnaC07g30640D [Brassica napus]
Others	BnaA10G0175800ZS	3.16825	2.12696e-14	9.90429e-12	2.93	3.48	2.5	0.39	0.19	0.53	2.97	0.37	AT5G20220	-	GO:0005634//nucleus,nucleus;GO:0005634//nucleus,nucleus;GO:0005634//nucleus,nucleus;GO:0005634//nucleus,nucleus	PREDICTED: uncharacterized protein LOC103845699 isoform X3 [Brassica rapa]
Others	BnaA10G0176000ZS	0.935611	4.55792e-05	0.00332553	5.82	7.99	5.62	4.15	3.04	4.02	6.47667	3.73667	AT5G20190	-	GO:0008150//biological_process,unknown biological processes;GO:0009507//chloroplast,chloroplast	PREDICTED: uncharacterized protein LOC103845701 [Brassica rapa]
Others	BnaA10G0190400ZS	3.19097	4.24852e-07	5.83713e-05	1.26	2.29	1.24	0.07	0.39	0.11	1.59667	0.19	AT5G18120	APRL7	GO:0005739//mitochondrion,mitochondrion;GO:0016021//integral component of membrane,other membranes	BnaA10g16700D [Brassica napus]
Others	BnaA03G0061400ZS	1.53897	3.39929e-08	5.9564e-06	4.54	6.03	4	1.85	1.65	2.01	4.85667	1.83667	AT5G15120	PCO1	GO:0070483//detection of hypoxia,response to stress;GO:0001666//response to hypoxia,response to stress;GO:0018171//peptidyl-cysteine oxidation,other metabolic processes;GO:0046872//metal ion binding,other binding;GO:0009061//anaerobic respiration,generation of precursor metabolites and energy;GO:0009061//anaerobic respiration,other metabolic processes;GO:0009061//anaerobic respiration,other metab…	BnaA03g05200D [Brassica napus]
Others	BnaA09G0431600ZS	1.61553	5.94471e-05	0.00418484	3.67	4.3	3.63	1.11	1.33	1.59	3.86667	1.34333	AT5G13090	-	GO:0005634//nucleus,nucleus;GO:0008150//biological_process,unknown biological processes;GO:0003674//molecular_function,unknown molecular functions	BnaA09g28080D [Brassica napus]
Others	BnaA03G0049200ZS	0.80245	0.00117775	0.0460826	2.02	1.76	1.72	1.71	1.04	0.87	1.83333	1.20667	AT5G12260	-	GO:0005794//Golgi apparatus,Golgi apparatus;GO:0005802//trans-Golgi network,cytoplasm;GO:0005768//endosome,endosome;GO:0016740//transferase activity,transferase activity;GO:0016757//transferase activity, transferring glycosyl groups,transferase activity;GO:0008150//biological_process,unknown biological processes;GO:0005802//trans-Golgi network,Golgi apparatus;GO:0005802//trans-Golgi network,other…	PREDICTED: uncharacterized protein LOC103855966 [Brassica rapa]
Others	BnaA10G0232200ZS	0.69855	0.000637574	0.0289813	3.51	3.67	3.24	2.84	1.8	2.6	3.47333	2.41333	AT5G11890	-	GO:0003674//molecular_function,unknown molecular functions;GO:0005886//plasma membrane,plasma membrane;GO:0016021//integral component of membrane,other membranes;GO:0005886//plasma membrane,plasma membrane;GO:0005634//nucleus,nucleus	BnaA10g20710D [Brassica napus]
Others	BnaA09G0690800ZS	2.92499	3.77976e-19	3.97384e-16	3.24	2.96	2.63	0.53	0.24	0.65	2.94333	0.473333	AT5G11780	-	GO:0008150//biological_process,unknown biological processes;GO:0003674//molecular_function,unknown molecular functions;GO:0005575//cellular_component,unknown cellular components	BnaA08g19350D [Brassica napus]
Others	BnaC03G0050200ZS	0.861576	0.000641954	0.029124	10.98	12.42	9	7.06	5.97	6.03	10.8	6.35333	AT5G11090	-	GO:0003674//molecular_function,unknown molecular functions;GO:0008150//biological_process,unknown biological processes;GO:0005634//nucleus,nucleus	BnaC03g04640D [Brassica napus]
Others	BnaC09G0546200ZS	1.11254	0.00118148	0.0460992	3.74	6.7	4.44	2.78	1.77	2.85	4.96	2.46667	AT5G11070	-	GO:0003674//molecular_function,unknown molecular functions;GO:0008150//biological_process,unknown biological processes;GO:0005739//mitochondrion,mitochondrion	BnaC09g45480D [Brassica napus]
Others	BnaA03G0039900ZS	0.721711	0.000351999	0.0182068	1.15	1.53	1.46	1.16	0.78	0.9	1.38	0.946667	AT5G10370	-	GO:0000398//mRNA splicing, via spliceosome,nucleobase-containing compound metabolic process;GO:0005634//nucleus,nucleus;GO:0000398//mRNA splicing, via spliceosome,other metabolic processes;GO:0003723//RNA binding,RNA binding	BnaA03g02880D [Brassica napus]
Others	BnaC09G0561300ZS	1.95385	1.6201e-05	0.00139913	1.99	1.06	1.24	0.36	0.3	0.61	1.43	0.423333	AT5G09640	SCPL19	GO:0047202//sinapoylglucose-choline O-sinapoyltransferase activity,transferase activity;GO:0019748//secondary metabolic process,secondary metabolic process;GO:0019748//secondary metabolic process,secondary metabolic process;GO:0006508//proteolysis,protein metabolic process;GO:0005576//extracellular region,extracellular region;GO:0004185//serine-type carboxypeptidase activity,hydrolase activity;GO…	BnaA10g22440D [Brassica napus]
Others	BnaA10G0261600ZS	0.671399	0.000118036	0.00737527	75.95	73.72	88.23	72.6	56.06	48.68	79.3	59.1133	AT5G07330	-	GO:0016021//integral component of membrane,other membranes;GO:0003674//molecular_function,unknown molecular functions;GO:0008150//biological_process,unknown biological processes	PREDICTED: uncharacterized protein LOC103847066 [Brassica rapa]
Others	BnaA02G0021100ZS	1.22076	0.000334089	0.0174108	6.39	3.72	3.02	8.67	3.06	2.4	4.37667	4.71	AT5G05965	-	GO:0008150//biological_process,unknown biological processes;GO:0005634//nucleus,nucleus;GO:0003674//molecular_function,unknown molecular functions	BnaAnng01540D [Brassica napus]
Others	BnaC09G0607900ZS	6.84487	8.82523e-08	1.39479e-05	14.46	28.8	17.48	0	0	0.13	20.2467	0.0433333	AT5G03850	ES28Y	GO:0005618//cell wall,cell wall;GO:0022627//cytosolic small ribosomal subunit,ribosome;GO:0005737//cytoplasm,cytoplasm;GO:0006412//translation,translation;GO:0022627//cytosolic small ribosomal subunit,cytosol;GO:0005886//plasma membrane,plasma membrane;GO:0022627//cytosolic small ribosomal subunit,cytoplasm;GO:0005886//plasma membrane,plasma membrane;GO:0022627//cytosolic small ribosomal subunit,…	hypothetical protein CARUB_v10014999mg, partial [Capsella rubella]
Others	BnaA09G0634800ZS	5.10845	0.00101569	0.0415028	0.17	0.24	1.01	0	0.04	0	0.473333	0.0133333	AT5G03495	-	GO:0003676//nucleic acid binding,nucleic acid binding;GO:0009507//chloroplast,chloroplast;GO:0008150//biological_process,unknown biological processes	PREDICTED: uncharacterized protein LOC103842982 [Brassica rapa]
Others	BnaA10G0292500ZS	1.6004	1.29031e-05	0.00115774	10.67	11.9	10.17	5.81	3	2.43	10.9133	3.74667	AT5G03230	-	GO:0008150//biological_process,unknown biological processes;GO:0003674//molecular_function,unknown molecular functions;GO:0005634//nucleus,nucleus	PREDICTED: uncharacterized protein LOC103847398 [Brassica rapa]
Others	BnaA10G0298400ZS	1.25447	4.34352e-05	0.00319728	4.15	5.58	3.31	2.2	1.31	2.54	4.34667	2.01667	AT5G02230	-	GO:0016787//hydrolase activity,hydrolase activity;GO:0005576//extracellular region,extracellular region	BnaA10g27270D [Brassica napus]
Others	BnaA01G0015100ZS	1.45752	4.45765e-07	6.1071e-05	2.88	2.27	3.55	1.12	0.97	1.52	2.9	1.20333	AT4G37390	YDK1	GO:0010252//auxin homeostasis,other biological processes;GO:0016881//acid-amino acid ligase activity,catalytic activity;GO:0009733//response to auxin,response to chemical;GO:0005737//cytoplasm,cytoplasm;GO:0010279//indole-3-acetic acid amido synthetase activity,catalytic activity;GO:0009733//response to auxin,response to endogenous stimulus;GO:0005634//nucleus,nucleus	PREDICTED: indole-3-acetic acid-amido synthetase GH3.2 [Brassica rapa]
Others	BnaC03G0742200ZS	0.794639	0.000805347	0.0348998	150.38	141.6	134.85	127.65	73.27	61.42	142.277	87.4467	AT4G34860	INVB	GO:0005634//nucleus,nucleus;GO:0004575//sucrose alpha-glucosidase activity,hydrolase activity;GO:0005987//sucrose catabolic process,catabolic process;GO:0033926//glycopeptide alpha-N-acetylgalactosaminidase activity,hydrolase activity;GO:0005829//cytosol,cytosol;GO:0005987//sucrose catabolic process,other cellular processes;GO:0005634//nucleus,nucleus;GO:0005634//nucleus,nucleus;GO:0005987//sucro…	BnaC03g65720D [Brassica napus]
Others	BnaA08G0133800ZS	0.92227	0.000639013	0.0290178	6.04	5.73	5.36	3.21	2.95	3.92	5.71	3.36	AT4G34680	GATA3	GO:0044212//transcription regulatory region DNA binding,nucleic acid binding;GO:0045893//positive regulation of transcription, DNA-templated,biosynthetic process;GO:0044212//transcription regulatory region DNA binding,DNA binding;GO:0044212//transcription regulatory region DNA binding,nucleic acid binding;GO:0045893//positive regulation of transcription, DNA-templated,other metabolic processes;GO…	BnaA08g11030D [Brassica napus]
Others	BnaC07G0485700ZS	2.77086	3.95508e-16	2.42121e-13	8.21	9.63	9.35	1.89	1.18	1.08	9.06333	1.38333	AT4G28830	-	GO:0005737//cytoplasm,cytoplasm;GO:0005737//cytoplasm,cytoplasm;GO:0032259//methylation,other metabolic processes;GO:0005737//cytoplasm,cytoplasm;GO:0008168//methyltransferase activity,transferase activity;GO:0005737//cytoplasm,cytoplasm;GO:0003676//nucleic acid binding,nucleic acid binding	BnaC07g41550D [Brassica napus]
Others	BnaC01G0215500ZS	0.956192	0.000821153	0.035363	4.13	4.64	4.33	1.94	2.03	3.53	4.36667	2.5	AT4G27460	CBSX5	GO:0008150//biological_process,unknown biological processes;GO:0005576//extracellular region,extracellular region	BnaC01g19650D [Brassica napus]
Others	BnaC07G0472200ZS	0.661029	9.83612e-05	0.00635955	11.87	12.54	10.4	8.16	7	9.08	11.6033	8.08	AT4G27000	RBP45C	GO:0005829//cytosol,cytosol;GO:0005829//cytosol,cytosol;GO:0005829//cytosol,cytosol;GO:0003729//mRNA binding,RNA binding;GO:0003729//mRNA binding,RNA binding	BnaC07g40440D [Brassica napus]
Others	BnaC07G0459900ZS	0.995245	1.21668e-05	0.00109983	1.55	2.23	1.76	1.09	0.97	1.05	1.84667	1.03667	AT4G24790	-	GO:0006261//DNA-dependent DNA replication,other metabolic processes;GO:0006261//DNA-dependent DNA replication,biosynthetic process;GO:0005634//nucleus,nucleus;GO:0005634//nucleus,nucleus;GO:0003689//DNA clamp loader activity,hydrolase activity;GO:0005634//nucleus,nucleus;GO:0006261//DNA-dependent DNA replication,other cellular processes;GO:0005634//nucleus,nucleus;GO:0003689//DNA clamp loader act…	BnaA03g46930D [Brassica napus]
Others	BnaA01G0137200ZS	4.06584	4.51533e-21	6.06584e-18	5.54	7.22	8.15	0.37	0.42	0.53	6.97	0.44	AT4G24110	-	GO:0003674//molecular_function,unknown molecular functions;GO:0005737//cytoplasm,cytoplasm;GO:0080167//response to karrikin,response to abiotic stimulus;GO:0016021//integral component of membrane,other membranes	BnaA08g10720D [Brassica napus]
Others	BnaC01G0175600ZS	3.35305	3.27144e-06	0.000358808	1.55	1.52	2.51	0.18	0.06	0.39	1.86	0.21	AT4G24110	-	GO:0003674//molecular_function,unknown molecular functions;GO:0005737//cytoplasm,cytoplasm;GO:0080167//response to karrikin,response to abiotic stimulus;GO:0016021//integral component of membrane,other membranes	BnaC01g15930D [Brassica napus]
Others	BnaC07G0441800ZS	0.770473	6.45888e-05	0.00447759	5.07	7.02	6.31	4.57	3.13	4.3	6.13333	4	AT4G22360	-	GO:0008150//biological_process,unknown biological processes;GO:0005634//nucleus,nucleus	BnaC07g37300D [Brassica napus]
Others	BnaA03G0465200ZS	3.93651	1.50474e-05	0.00131121	1.23	0.88	0.95	0	0.17	0.04	1.02	0.07	AT4G22190	-	GO:0005739//mitochondrion,mitochondrion	BnaA03g45200D [Brassica napus]
Others	BnaC08G0387000ZS	2.19288	4.4101e-12	1.5344e-09	2.77	3.48	3.02	1.04	0.58	0.64	3.09	0.753333	AT4G20095	-	GO:0005634//nucleus,nucleus;GO:0008150//biological_process,unknown biological processes;GO:0005634//nucleus,nucleus;GO:0003674//molecular_function,unknown molecular functions;GO:0005634//nucleus,nucleus	BnaC08g29660D [Brassica napus]
Others	BnaC07G0429200ZS	1.00225	0.000578347	0.0269434	1.52	1.79	1.88	1.15	0.69	1.06	1.73	0.966667	AT4G19450	-	GO:0003674//molecular_function,unknown molecular functions;GO:0008150//biological_process,unknown biological processes;GO:0005739//mitochondrion,mitochondrion;GO:0016021//integral component of membrane,other membranes	PREDICTED: uncharacterized protein LOC103861054 [Brassica rapa]
Others	BnaA08G0108400ZS	0.737967	5.36852e-06	0.000545447	7.84	8.93	8.15	6.27	4.55	5.82	8.30667	5.54667	AT4G18210	PUP10	GO:0016020//membrane,other membranes;GO:0009624//response to nematode,response to biotic stimulus;GO:0005345//purine nucleobase transmembrane transporter activity,transporter activity;GO:0005345//purine nucleobase transmembrane transporter activity,transporter activity;GO:0005737//cytoplasm,cytoplasm;GO:0006863//purine nucleobase transport,transport;GO:0015211//purine nucleoside transmembrane tra…	PREDICTED: probable purine permease 9 [Brassica rapa]
Others	BnaC07G0420300ZS	2.04785	3.97793e-43	1.92381e-39	158.78	187.92	157.65	42.07	47.78	46.86	168.117	45.57	AT4G18100	EL32Z	GO:0022625//cytosolic large ribosomal subunit,cytosol;GO:0005730//nucleolus,nucleolus;GO:0005829//cytosol,cytosol;GO:0022626//cytosolic ribosome,other intracellular components;GO:0005737//cytoplasm,cytoplasm;GO:0022625//cytosolic large ribosomal subunit,cytosol;GO:0022625//cytosolic large ribosomal subunit,ribosome;GO:0022625//cytosolic large ribosomal subunit,ribosome;GO:0022626//cytosolic ribos…	PREDICTED: 60S ribosomal protein L32-1 [Brassica rapa]
Others	BnaA01G0090000ZS	0.959377	1.6386e-09	3.65189e-07	25.87	34.39	29.9	18.34	19.19	21.11	30.0533	19.5467	AT4G17940	-	GO:0008150//biological_process,unknown biological processes;GO:0009507//chloroplast,chloroplast	PREDICTED: uncharacterized protein LOC103855897 [Brassica rapa]
Others	BnaA08G0107100ZS	0.692594	0.00062422	0.0285336	15.35	18.39	18.72	15.11	11.67	10.03	17.4867	12.27	AT4G17940	-	GO:0008150//biological_process,unknown biological processes;GO:0009507//chloroplast,chloroplast	BnaA08g08500D [Brassica napus]
Others	BnaC07G0399900ZS	2.97611	8.40282e-11	2.349e-08	1.34	1.89	1.06	0.08	0.19	0.34	1.43	0.203333	AT4G15240	-	GO:0008150//biological_process,unknown biological processes;GO:0005794//Golgi apparatus,Golgi apparatus;GO:0016757//transferase activity, transferring glycosyl groups,transferase activity;GO:0005794//Golgi apparatus,Golgi apparatus	BnaA03g58010D [Brassica napus]
Others	BnaC07G0399500ZS	1.59763	1.57378e-14	7.61111e-12	8.31	10.3	8.07	3.82	3.07	3.39	8.89333	3.42667	AT4G15233	ABCG42	GO:0005634//nucleus,nucleus;GO:0005524//ATP binding,other binding;GO:0042626//ATPase-coupled transmembrane transporter activity,transporter activity;GO:0005524//ATP binding,nucleotide binding;GO:0016021//integral component of membrane,other membranes;GO:0005634//nucleus,nucleus;GO:0016887//ATPase activity,hydrolase activity;GO:0005634//nucleus,nucleus;GO:0005886//plasma membrane,plasma membrane;G…	BnaCnng47690D [Brassica napus]
Others	BnaC01G0367000ZS	1.35777	4.18537e-05	0.00309027	8.56	7.79	8.77	4.17	4.14	2.17	8.37333	3.49333	AT4G14660	NRPE7	GO:0006351//transcription, DNA-templated,other cellular processes;GO:0000419//RNA polymerase V complex,nucleus;GO:0005634//nucleus,nucleus;GO:0006351//transcription, DNA-templated,other metabolic processes;GO:0003727//single-stranded RNA binding,RNA binding;GO:0005634//nucleus,nucleus;GO:0000419//RNA polymerase V complex,other intracellular components;GO:0003899//DNA-directed 5'-3' RNA polymerase…	BnaC01g31350D [Brassica napus]
Others	BnaA04G0056400ZS	3.86578	4.3299e-64	2.61753e-60	49.5	62.04	58.05	4.14	4.42	5.64	56.53	4.73333	AT4G14270	CID2	GO:0003674//molecular_function,unknown molecular functions;GO:0005634//nucleus,nucleus;GO:0005634//nucleus,nucleus	PREDICTED: polyadenylate-binding protein-interacting protein 2 [Brassica rapa]
Others	BnaC04G0353900ZS	0.967552	1.35523e-05	0.00120481	11.73	13.79	11.56	7.18	6.63	6.55	12.36	6.78667	AT4G14270	CID2	GO:0003674//molecular_function,unknown molecular functions;GO:0005634//nucleus,nucleus;GO:0005634//nucleus,nucleus	BnaC04g28920D [Brassica napus]
Others	BnaA04G0073000ZS	2.40365	0.000498788	0.0240983	0.73	1.66	0.79	0.44	0.07	0.16	1.06	0.223333	AT4G13870	WEX	GO:0005634//nucleus,nucleus;GO:0005515//protein binding,protein binding;GO:0008408//3'-5' exonuclease activity,nuclease activity;GO:0005515//protein binding,protein binding;GO:0005515//protein binding,protein binding;GO:0005515//protein binding,protein binding;GO:0090305//nucleic acid phosphodiester bond hydrolysis,other metabolic processes;GO:0008408//3'-5' exonuclease activity,nuclease activity…	BnaA04g06480D [Brassica napus]
Others	BnaA04G0080200ZS	0.890436	0.0010606	0.042814	3.68	3.59	3.35	2.3	1.89	2.17	3.54	2.12	AT4G12830	-	GO:0009507//chloroplast,chloroplast;GO:0016787//hydrolase activity,hydrolase activity	PREDICTED: uncharacterized hydrolase YNR064C [Brassica rapa]
Others	BnaA09G0383300ZS	5.79042	9.66193e-101	9.3454e-97	63.6	47.32	53.09	1.62	1.07	0.64	54.67	1.11	AT4G10270	WIP4	GO:0005634//nucleus,nucleus;GO:0003674//molecular_function,unknown molecular functions	BnaA09g23700D [Brassica napus]
Others	BnaA09G0383500ZS	5.01351	8.17047e-20	8.9957e-17	23.16	22.04	20.98	1.24	0.47	0.2	22.06	0.636667	AT4G10270	WIP4	GO:0005634//nucleus,nucleus;GO:0003674//molecular_function,unknown molecular functions	BnaC09g07450D [Brassica napus]
Others	BnaC03G0621200ZS	6.10234	4.01668e-19	4.12621e-16	118.67	82.96	78.01	1.33	2.16	0	93.2133	1.16333	AT4G10270	WIP4	GO:0005634//nucleus,nucleus;GO:0003674//molecular_function,unknown molecular functions	BnaC03g57130D [Brassica napus]
Others	BnaC06G0107100ZS	4.73127	6.01394e-17	4.09642e-14	99.07	61.11	62.75	3.85	2.08	0.68	74.31	2.20333	AT4G10270	WIP4	GO:0005634//nucleus,nucleus;GO:0003674//molecular_function,unknown molecular functions	BnaC06g21340D [Brassica napus]
Others	BnaC09G0094200ZS	4.70884	2.74276e-16	1.72267e-13	75.19	53.23	56.75	2.14	0.69	3.39	61.7233	2.07333	AT4G10270	WIP4	GO:0005634//nucleus,nucleus;GO:0003674//molecular_function,unknown molecular functions	BnaC09g07450D [Brassica napus]
Others	BnaC06G0106900ZS	5.15035	5.52883e-16	3.34232e-13	76.88	54.67	52	1.71	0.69	2.04	61.1833	1.48	AT4G10270	WIP4	GO:0005634//nucleus,nucleus;GO:0003674//molecular_function,unknown molecular functions	BnaC06g21310D [Brassica napus]
Others	BnaA06G0173800ZS	4.47977	5.50366e-11	1.57496e-08	49.26	29.33	40.7	1.33	0.72	2.83	39.7633	1.62667	AT4G10270	WIP4	GO:0005634//nucleus,nucleus;GO:0003674//molecular_function,unknown molecular functions	BnaA06g17220D [Brassica napus]
Others	BnaA09G0383100ZS	4.69554	1.41453e-10	3.80052e-08	49.87	35.21	31.98	2.57	0.69	0	39.02	1.08667	AT4G10270	WIP4	GO:0005634//nucleus,nucleus;GO:0003674//molecular_function,unknown molecular functions	BnaA09g23700D [Brassica napus]
Others	BnaC06G0107600ZS	5.3866	3.68607e-08	6.38946e-06	24.46	21.71	36.56	0.86	0.69	0	27.5767	0.516667	AT4G10270	WIP4	GO:0005634//nucleus,nucleus;GO:0003674//molecular_function,unknown molecular functions	BnaC06g21400D [Brassica napus]
Others	BnaA09G0383200ZS	5.68776	1.9482e-136	3.14062e-132	133.07	113.53	123.63	3.65	1.79	2.51	123.41	2.65	AT4G10265	WIP3	GO:0005634//nucleus,nucleus;GO:0003674//molecular_function,unknown molecular functions	BnaA09g23710D [Brassica napus]
Others	BnaA05G0321000ZS	2.67397	8.43347e-09	1.63799e-06	49.81	46.33	54.02	8.25	6.01	5.15	50.0533	6.47	AT4G10265	WIP3	GO:0005634//nucleus,nucleus;GO:0003674//molecular_function,unknown molecular functions	BnaA05g17890D [Brassica napus]
Others	BnaC03G0330400ZS	0.63854	0.000449969	0.0222509	4.84	5.11	5.1	3.64	3.2	4.03	5.01667	3.62333	AT4G01870	-	GO:0005829//cytosol,cytosol;GO:0005634//nucleus,nucleus;GO:0005829//cytosol,cytosol;GO:0009507//chloroplast,chloroplast;GO:0006508//proteolysis,protein metabolic process;GO:0003674//molecular_function,unknown molecular functions	PREDICTED: uncharacterized protein LOC103858800 [Brassica rapa]
Others	BnaA09G0019200ZS	1.08125	2.18815e-07	3.21652e-05	22.11	19.39	21.4	10.59	9.79	12.04	20.9667	10.8067	AT4G01410	-	GO:0016021//integral component of membrane,other membranes;GO:0005886//plasma membrane,plasma membrane;GO:0046658//anchored component of plasma membrane,other membranes;GO:0046658//anchored component of plasma membrane,plasma membrane;GO:0009506//plasmodesma,other cellular components;GO:0009506//plasmodesma,other cellular components	PREDICTED: protein NDR1 [Brassica rapa]
Others	BnaA07G0324300ZS	1.89046	0.000435576	0.0216945	1.35	1.49	0.83	0.66	0.24	0.43	1.22333	0.443333	AT3G63510	-	GO:0017150//tRNA dihydrouridine synthase activity,catalytic activity;GO:0055114//oxidation-reduction process,other metabolic processes;GO:0002943//tRNA dihydrouridine synthesis,nucleobase-containing compound metabolic process;GO:0050660//flavin adenine dinucleotide binding,other binding;GO:0009507//chloroplast,chloroplast;GO:0002943//tRNA dihydrouridine synthesis,other metabolic processes;GO:0055…	BnaA07g29200D [Brassica napus]
Others	BnaC03G0313400ZS	4.41165	1.33502e-100	1.07607e-96	15.3	23.37	18.76	1.2	0.56	1.24	19.1433	1	AT3G62330	-	GO:0003676//nucleic acid binding,nucleic acid binding;GO:0005634//nucleus,nucleus;GO:0008150//biological_process,unknown biological processes;GO:0005634//nucleus,nucleus;GO:0008270//zinc ion binding,other binding	BnaC02g48340D [Brassica napus]
Others	BnaA04G0046500ZS	1.0202	2.37199e-07	3.44487e-05	10.09	11.41	12.1	7.49	6.23	4.77	11.2	6.16333	AT3G62210	EDA32	GO:0010197//polar nucleus fusion,cellular component organization;GO:0016021//integral component of membrane,other membranes;GO:0010197//polar nucleus fusion,cell differentiation;GO:0004519//endonuclease activity,nuclease activity;GO:0010468//regulation of gene expression,other metabolic processes;GO:0005777//peroxisome,peroxisome;GO:0005634//nucleus,nucleus;GO:0010197//polar nucleus fusion,multic…	-
Others	BnaA09G0552300ZS	1.56422	8.09111e-06	0.000781042	2.12	1.81	2.37	0.84	0.74	0.89	2.1	0.823333	AT3G60790	-	GO:0009507//chloroplast,chloroplast;GO:0008150//biological_process,unknown biological processes;GO:0003674//molecular_function,unknown molecular functions	PREDICTED: F-box protein At3g60790-like [Brassica rapa]
Others	BnaA09G0540600ZS	0.6846	0.000942941	0.0394023	7.24	7.7	6.41	4.17	4.81	5.73	7.11667	4.90333	AT3G59300	-	GO:0005634//nucleus,nucleus;GO:0005634//nucleus,nucleus	BnaA09g37670D [Brassica napus]
Others	BnaA04G0041100ZS	0.653029	2.00591e-05	0.0016662	42.65	45.15	42.11	34.76	28.36	27.96	43.3033	30.36	AT3G55460	SCL30	GO:0008380//RNA splicing,other metabolic processes;GO:0005515//protein binding,protein binding;GO:0005681//spliceosomal complex,nucleus;GO:0045292//mRNA cis splicing, via spliceosome,nucleobase-containing compound metabolic process;GO:0005681//spliceosomal complex,other intracellular components;GO:0000381//regulation of alternative mRNA splicing, via spliceosome,nucleobase-containing compound met…	PREDICTED: serine/arginine-rich SC35-like splicing factor SCL30 [Brassica rapa]
Others	BnaC09G0129000ZS	0.785577	0.000762496	0.033402	8.43	8.22	8.19	4.7	5.26	5.71	8.28	5.22333	AT3G55290	-	GO:0005777//peroxisome,peroxisome;GO:0005777//peroxisome,peroxisome;GO:0016491//oxidoreductase activity,catalytic activity;GO:0005777//peroxisome,peroxisome;GO:0005777//peroxisome,peroxisome	BnaC09g10050D [Brassica napus]
Others	BnaC07G0199500ZS	6.84951	7.59145e-07	9.7384e-05	1.11	6.84	0.83	0	0	0	2.92667	0	-	-	-	BnaC07g14980D [Brassica napus]
Others	BnaA04G0047700ZS	1.60317	4.74525e-05	0.00343034	1.37	4.04	3.97	1.91	0.94	1.68	3.12667	1.51	AT3G54480	SKIP5	GO:0005739//mitochondrion,mitochondrion;GO:0003674//molecular_function,unknown molecular functions;GO:0005739//mitochondrion,mitochondrion;GO:0005739//mitochondrion,mitochondrion;GO:0005739//mitochondrion,mitochondrion;GO:0016567//protein ubiquitination,cellular protein modification process;GO:0005739//mitochondrion,mitochondrion	PREDICTED: F-box protein SKIP5-like isoform X2 [Brassica rapa]
Others	BnaA04G0048300ZS	3.41066	4.01413e-06	0.000428546	0.43	0.61	0.35	0.03	0.02	0.1	0.463333	0.05	AT3G54350	EMB1967	GO:0045944//positive regulation of transcription by RNA polymerase II,nucleobase-containing compound metabolic process;GO:0043995//histone acetyltransferase activity (H4-K5 specific),transferase activity;GO:0045944//positive regulation of transcription by RNA polymerase II,biosynthetic process;GO:0044545//NSL complex,other intracellular components;GO:0009793//embryo development ending in seed dor…	PREDICTED: uncharacterized protein LOC103863235 isoform X1 [Brassica rapa]
Others	BnaA04G0066600ZS	2.52812	0.000469624	0.0229878	23.93	61.71	74.47	4.03	9.36	11.19	53.37	8.19333	AT3G52730	-	GO:0005739//mitochondrion,mitochondrion;GO:0005739//mitochondrion,mitochondrion;GO:0005750//mitochondrial respiratory chain complex III,other membranes;GO:0005739//mitochondrion,mitochondrion;GO:0006122//mitochondrial electron transport, ubiquinol to cytochrome c,generation of precursor metabolites and energy;GO:0005750//mitochondrial respiratory chain complex III,other intracellular components;G…	PREDICTED: cytochrome b-c1 complex subunit 9-like [Brassica rapa]
Others	BnaA04G0061100ZS	1.46237	1.94093e-07	2.87056e-05	3.33	4.77	3.83	2.18	1.02	1.67	3.97667	1.62333	AT3G52060	-	GO:0009506//plasmodesma,other cellular components;GO:0016757//transferase activity, transferring glycosyl groups,transferase activity;GO:0008375//acetylglucosaminyltransferase activity,transferase activity;GO:0016020//membrane,other membranes	BnaA04g05790D [Brassica napus]
Others	BnaC08G0304300ZS	0.646818	0.000455329	0.0223787	15.54	14.16	15.59	10.63	10.14	11.54	15.0967	10.77	AT3G50210	-	GO:0046872//metal ion binding,other binding;GO:0009267//cellular response to starvation,response to external stimulus;GO:0007568//aging,other biological processes;GO:0009267//cellular response to starvation,response to stress;GO:0051213//dioxygenase activity,catalytic activity;GO:0005737//cytoplasm,cytoplasm;GO:0005737//cytoplasm,cytoplasm;GO:0009267//cellular response to starvation,cell communic…	BnaC08g21600D [Brassica napus]
Others	BnaA06G0372400ZS	1.12901	6.11876e-05	0.00427623	3.79	6.15	5.39	2.64	2.52	2.38	5.11	2.51333	AT3G29240	-	GO:0003674//molecular_function,unknown molecular functions;GO:0009507//chloroplast,chloroplast;GO:0009507//chloroplast,chloroplast;GO:0008150//biological_process,unknown biological processes	BnaA06g30980D [Brassica napus]
Others	BnaC09G0021800ZS	0.938255	1.79073e-08	3.26805e-06	65.07	64.95	57.78	35.78	29.91	39.66	62.6	35.1167	AT3G26740	CCL	GO:0009941//chloroplast envelope,other intracellular components;GO:0009507//chloroplast,chloroplast;GO:0007623//circadian rhythm,circadian rhythm;GO:0005829//cytosol,cytosol;GO:0009507//chloroplast,chloroplast;GO:0098807//chloroplast thylakoid membrane protein complex,chloroplast;GO:0098807//chloroplast thylakoid membrane protein complex,plastid;GO:0098807//chloroplast thylakoid membrane protein …	BnaC09g01160D [Brassica napus]
Others	BnaA09G0036400ZS	0.695403	0.00029195	0.015636	27.81	32.15	28.81	21.2	18.21	21.1	29.59	20.17	AT3G26740	CCL	GO:0009941//chloroplast envelope,other intracellular components;GO:0009507//chloroplast,chloroplast;GO:0007623//circadian rhythm,circadian rhythm;GO:0005829//cytosol,cytosol;GO:0009507//chloroplast,chloroplast;GO:0098807//chloroplast thylakoid membrane protein complex,chloroplast;GO:0098807//chloroplast thylakoid membrane protein complex,plastid;GO:0098807//chloroplast thylakoid membrane protein …	light-regulated protein-like [Brassica rapa]
Others	BnaA07G0278700ZS	1.03224	0.00102217	0.0416951	1.16	2.52	1.56	1.07	0.74	1	1.74667	0.936667	AT3G26100	-	GO:0005737//cytoplasm,cytoplasm;GO:0005737//cytoplasm,cytoplasm;GO:0005737//cytoplasm,cytoplasm;GO:0005737//cytoplasm,cytoplasm;GO:0005737//cytoplasm,cytoplasm;GO:0008150//biological_process,unknown biological processes;GO:0005737//cytoplasm,cytoplasm	BnaA07g38600D [Brassica napus]
Others	BnaC03G0467300ZS	0.694197	0.000889784	0.0376581	7.02	5.7	6.62	4.23	3.99	4.34	6.44667	4.18667	AT3G24515	UBC37	GO:0006974//cellular response to DNA damage stimulus,response to stress;GO:0005634//nucleus,nucleus;GO:0005524//ATP binding,other binding;GO:0016567//protein ubiquitination,cellular protein modification process;GO:0006974//cellular response to DNA damage stimulus,other cellular processes;GO:0061631//ubiquitin conjugating enzyme activity,transferase activity;GO:0005634//nucleus,nucleus;GO:0005524/…	BnaC03g43880D [Brassica napus]
Others	BnaC01G0369400ZS	1.7853	0.000400469	0.0202676	0.16	0.38	0.43	0.2	0.06	0.07	0.323333	0.11	AT3G22790	NET1A	GO:0009506//plasmodesma,other cellular components;GO:0005886//plasma membrane,plasma membrane;GO:0005884//actin filament,other intracellular components;GO:0005856//cytoskeleton,cytoskeleton;GO:0051015//actin filament binding,protein binding;GO:0005884//actin filament,cytoskeleton;GO:0051015//actin filament binding,protein binding;GO:0005886//plasma membrane,plasma membrane;GO:0005886//plasma memb…	PREDICTED: myosin-4-like [Brassica rapa]
Others	BnaA01G0318100ZS	0.93544	1.03201e-07	1.61001e-05	52.13	52.59	44.98	33.64	24.4	26.88	49.9	28.3067	AT3G19800	-	GO:0005634//nucleus,nucleus;GO:0009507//chloroplast,chloroplast;GO:0042254//ribosome biogenesis,other biological processes;GO:0005634//nucleus,nucleus	BnaA01g25890D [Brassica napus]
Others	BnaA05G0366000ZS	0.996416	0.000819148	0.0353081	1.06	1.96	1.76	1.15	0.66	0.89	1.59333	0.9	AT3G19370	-	GO:0005737//cytoplasm,cytoplasm;GO:0005737//cytoplasm,cytoplasm;GO:0005886//plasma membrane,plasma membrane;GO:0005737//cytoplasm,cytoplasm;GO:0005886//plasma membrane,plasma membrane;GO:0005886//plasma membrane,plasma membrane	PREDICTED: filament-like plant protein 7 [Brassica rapa]
Others	BnaC01G0408800ZS	1.55896	3.96794e-05	0.00295227	1.23	0.85	0.66	0.37	0.33	0.36	0.913333	0.353333	AT3G17900	-	GO:0003674//molecular_function,unknown molecular functions;GO:0009507//chloroplast,chloroplast;GO:0009507//chloroplast,chloroplast;GO:0008150//biological_process,unknown biological processes	BnaC01g34610D [Brassica napus]
Others	BnaA01G0334400ZS	1.18654	0.000309934	0.0163994	0.87	1.64	1.57	0.43	0.76	0.72	1.36	0.636667	AT3G17460	-	GO:0005634//nucleus,nucleus	PREDICTED: uncharacterized protein LOC103839242 [Brassica rapa]
Others	BnaC01G0418700ZS	1.66233	6.5876e-05	0.00453185	0.45	1.05	0.74	0.23	0.23	0.32	0.746667	0.26	AT3G16840	-	GO:0005634//nucleus,nucleus;GO:0003724//RNA helicase activity,catalytic activity;GO:0005524//ATP binding,nucleotide binding;GO:0005634//nucleus,nucleus;GO:0005730//nucleolus,nucleolus;GO:0005524//ATP binding,other binding;GO:0003724//RNA helicase activity,hydrolase activity;GO:0003723//RNA binding,RNA binding	BnaC01g44040D [Brassica napus]
Others	BnaC01G0419900ZS	1.84316	2.18152e-06	0.0002506	1.07	1.14	1.17	0.48	0.3	0.28	1.12667	0.353333	AT3G16760	-	GO:0005576//extracellular region,extracellular region;GO:0005576//extracellular region,extracellular region;GO:0005886//plasma membrane,plasma membrane;GO:0005886//plasma membrane,plasma membrane	BnaC01g35080D [Brassica napus]
Others	BnaA01G0341600ZS	1.16031	3.5872e-05	0.00271919	3.71	3.54	3.76	1.62	1.96	2.28	3.67	1.95333	AT3G16490	IQD26	GO:0005634//nucleus,nucleus;GO:0008150//biological_process,unknown biological processes	BnaAnng27880D [Brassica napus]
Others	BnaA04G0059200ZS	2.86246	3.47633e-15	1.86803e-12	4.31	3.32	3.95	0.6	0.32	0.63	3.86	0.516667	AT3G14990	DJ1A	GO:0005774//vacuolar membrane,vacuole;GO:0005774//vacuolar membrane,other intracellular components;GO:0005774//vacuolar membrane,other membranes;GO:0005886//plasma membrane,plasma membrane;GO:0005774//vacuolar membrane,other intracellular components;GO:0005774//vacuolar membrane,cytoplasm;GO:0036529//protein deglycation, glyoxal removal,protein metabolic process;GO:1900409//positive regulation of…	PREDICTED: protein DJ-1 homolog A-like [Brassica rapa]
Others	BnaC05G0453200ZS	0.703697	0.000116125	0.00726523	23.38	25.08	22.94	19.59	13.65	14.47	23.8	15.9033	AT3G14880	-	GO:0006351//transcription, DNA-templated,nucleobase-containing compound metabolic process;GO:0006351//transcription, DNA-templated,biosynthetic process;GO:0006351//transcription, DNA-templated,other cellular processes;GO:0005634//nucleus,nucleus;GO:0080167//response to karrikin,response to abiotic stimulus;GO:0006351//transcription, DNA-templated,other metabolic processes;GO:0043565//sequence-spe…	BnaCnng70220D [Brassica napus]
Others	BnaA01G0345500ZS	7.64015	7.0403e-10	1.67726e-07	1.45	1.84	1.68	0	0	0.06	1.65667	0.02	AT3G14330	PCMP-H57	GO:0005739//mitochondrion,mitochondrion;GO:0016554//cytidine to uridine editing,other metabolic processes;GO:0008270//zinc ion binding,other binding;GO:0009507//chloroplast,chloroplast;GO:1900865//chloroplast RNA modification,other metabolic processes;GO:0009451//RNA modification,nucleobase-containing compound metabolic process;GO:0009451//RNA modification,other metabolic processes;GO:0016554//cy…	BnaA01g28440D [Brassica napus]
Others	BnaA01G0369100ZS	2.35535	5.81375e-14	2.55604e-11	11.29	14.73	14.55	2.37	3	2.54	13.5233	2.63667	AT3G12410	-	GO:0005634//nucleus,nucleus;GO:0005737//cytoplasm,cytoplasm;GO:0016740//transferase activity,transferase activity;GO:0008408//3'-5' exonuclease activity,nuclease activity;GO:0003676//nucleic acid binding,nucleic acid binding	BnaA01g30620D [Brassica napus]
Others	BnaC01G0460000ZS	1.92162	4.23356e-08	7.26041e-06	26.89	30.5	27.92	8.74	9.12	3.79	28.4367	7.21667	AT3G12260	NDUFA6	GO:0005747//mitochondrial respiratory chain complex I,cytoplasm;GO:0005829//cytosol,cytosol;GO:0005747//mitochondrial respiratory chain complex I,other intracellular components;GO:0005747//mitochondrial respiratory chain complex I,mitochondrion;GO:0006979//response to oxidative stress,response to stress;GO:0005747//mitochondrial respiratory chain complex I,cytoplasm;GO:0005747//mitochondrial resp…	PREDICTED: NADH dehydrogenase [ubiquinone] 1 alpha subcomplex subunit 6 [Brassica rapa]
Others	BnaC01G0464200ZS	1.95238	0.0003426	0.0177968	0.39	0.56	0.33	0.16	0.08	0.13	0.426667	0.123333	AT3G11760	-	GO:0008150//biological_process,unknown biological processes;GO:0005634//nucleus,nucleus;GO:0003674//molecular_function,unknown molecular functions	PREDICTED: uncharacterized protein LOC103845990 [Brassica rapa]
Others	BnaC01G0464600ZS	1.78888	2.2679e-05	0.00186037	0.85	0.84	0.76	0.31	0.24	0.26	0.816667	0.27	AT3G11710	ATKRS-1	GO:0004824//lysine-tRNA ligase activity,catalytic activity;GO:0005524//ATP binding,other binding;GO:0006430//lysyl-tRNA aminoacylation,other cellular processes;GO:0006430//lysyl-tRNA aminoacylation,translation;GO:0006430//lysyl-tRNA aminoacylation,nucleobase-containing compound metabolic process;GO:0003677//DNA binding,DNA binding;GO:0005829//cytosol,cytosol;GO:0005829//cytosol,cytosol;GO:0000049…	BnaAnng09530D [Brassica napus]
Others	BnaC01G0467200ZS	2.05999	5.64107e-08	9.37503e-06	3.22	2.89	2.86	0.87	0.78	0.77	2.99	0.806667	AT3G11400	EIF3G1	GO:0005886//plasma membrane,plasma membrane;GO:0003743//translation initiation factor activity,translation factor activity, RNA binding;GO:0005737//cytoplasm,cytoplasm;GO:0003743//translation initiation factor activity,translation factor activity, RNA binding;GO:0005829//cytosol,cytosol;GO:0005852//eukaryotic translation initiation factor 3 complex,other intracellular components;GO:0005737//cytop…	eukaryotic translation initiation factor 3G1 [Arabidopsis thaliana]
Others	BnaC01G0467500ZS	1.88773	0.000277923	0.0150852	1.48	2.07	1.58	0.66	0.46	0.38	1.71	0.5	AT3G11290	-	GO:0005575//cellular_component,unknown cellular components;GO:0003677//DNA binding,DNA binding;GO:0008150//biological_process,unknown biological processes	PREDICTED: uncharacterized protein LOC103846995 [Brassica rapa]
Others	BnaC01G0468100ZS	1.85223	5.07151e-05	0.00362287	2.31	3.73	3.45	1.45	0.78	0.6	3.16333	0.943333	AT3G11200	AL2	GO:0006355//regulation of transcription, DNA-templated,nucleobase-containing compound metabolic process;GO:0005634//nucleus,nucleus;GO:0005634//nucleus,nucleus;GO:0006325//chromatin organization,cellular component organization;GO:0046872//metal ion binding,other binding;GO:0035064//methylated histone binding,protein binding;GO:0005829//cytosol,cytosol;GO:0042393//histone binding,protein binding;G…	PREDICTED: PHD finger protein ALFIN-LIKE 2-like [Brassica rapa]
Others	BnaA01G0381000ZS	1.02168	6.06511e-05	0.00424487	6.57	8.13	6.87	3.77	3.89	3.81	7.19	3.82333	AT3G10250	-	GO:0016874//ligase activity,catalytic activity;GO:0008150//biological_process,unknown biological processes	PREDICTED: uncharacterized protein LOC103847708 isoform X3 [Brassica rapa]
Others	BnaC03G0374900ZS	1.00722	5.05207e-06	0.000518743	35.7	64.03	51.04	28.95	22.31	23.89	50.2567	25.05	AT3G10020	HUP26	GO:0003674//molecular_function,unknown molecular functions;GO:0005829//cytosol,cytosol;GO:0005829//cytosol,cytosol;GO:0005634//nucleus,nucleus;GO:0009061//anaerobic respiration,other metabolic processes;GO:0009061//anaerobic respiration,other metabolic processes;GO:0009061//anaerobic respiration,generation of precursor metabolites and energy;GO:0009061//anaerobic respiration,generation of precurs…	hypothetical protein AALP_AA3G106600 [Arabis alpina]
Others	BnaA01G0382800ZS	0.89253	0.000158142	0.00941879	4.03	4.87	4.92	1.96	2.86	3.4	4.60667	2.74	AT3G09560	PAH1	GO:0005829//cytosol,cytosol;GO:0000139//Golgi membrane,other intracellular components;GO:0000139//Golgi membrane,Golgi apparatus;GO:0016036//cellular response to phosphate starvation,other cellular processes;GO:0005634//nucleus,nucleus;GO:0005634//nucleus,nucleus;GO:0016036//cellular response to phosphate starvation,response to external stimulus;GO:0008654//phospholipid biosynthetic process,other…	PREDICTED: phosphatidate phosphatase PAH1-like [Brassica rapa]
Others	BnaA03G0315000ZS	0.734467	5.40152e-06	0.000545486	16.77	16.35	14.4	11.6	9.35	11.16	15.84	10.7033	AT3G09330	-	GO:0015171//amino acid transmembrane transporter activity,transporter activity;GO:0016021//integral component of membrane,other membranes;GO:0003333//amino acid transmembrane transport,transport;GO:0005774//vacuolar membrane,other intracellular components;GO:0005886//plasma membrane,plasma membrane;GO:0015171//amino acid transmembrane transporter activity,transporter activity;GO:0005774//vacuolar…	PREDICTED: vacuolar amino acid transporter 1-like [Brassica rapa]
Others	BnaA01G0394700ZS	2.33319	0.000270527	0.0147833	0.46	1.64	1.82	0.44	0.23	0.19	1.30667	0.286667	AT3G05900	-	GO:0005737//cytoplasm,cytoplasm;GO:0008150//biological_process,unknown biological processes;GO:0005829//cytosol,cytosol;GO:0005829//cytosol,cytosol;GO:0003674//molecular_function,unknown molecular functions;GO:0005737//cytoplasm,cytoplasm	PREDICTED: FK506-binding protein 5-like isoform X1 [Brassica rapa]
Others	BnaC03G0359200ZS	1.61161	1.08013e-11	3.50584e-09	5.38	4.22	6.37	2.46	2.39	2.67	5.32333	2.50667	AT3G05625	-	GO:0008150//biological_process,unknown biological processes;GO:0009507//chloroplast,chloroplast;GO:0009570//chloroplast stroma,plastid;GO:0009570//chloroplast stroma,chloroplast;GO:0009507//chloroplast,chloroplast;GO:0009570//chloroplast stroma,other intracellular components;GO:0009507//chloroplast,chloroplast;GO:0009570//chloroplast stroma,cytoplasm;GO:0009507//chloroplast,chloroplast	BnaAnng25460D [Brassica napus]
Others	BnaA01G0409500ZS	1.2126	0.000189159	0.0108906	0.7	0.81	0.65	0.4	0.25	0.41	0.72	0.353333	AT3G03380	DEGP7	GO:0010205//photoinhibition,other cellular processes;GO:0009507//chloroplast,chloroplast;GO:0008233//peptidase activity,hydrolase activity;GO:0010205//photoinhibition,photosynthesis;GO:0005829//cytosol,cytosol;GO:0010205//photoinhibition,response to light stimulus;GO:0008233//peptidase activity,catalytic activity;GO:0004252//serine-type endopeptidase activity,hydrolase activity;GO:0006508//proteo…	BnaCnng18490D [Brassica napus]
Others	BnaC01G0502200ZS	1.42533	1.86135e-13	7.50156e-11	12.34	19.29	18.9	8.67	5.16	6.52	16.8433	6.78333	AT3G02750	-	GO:0004722//protein serine/threonine phosphatase activity,catalytic activity;GO:0009507//chloroplast,chloroplast;GO:0009507//chloroplast,chloroplast;GO:0006470//protein dephosphorylation,other cellular processes;GO:0004724//magnesium-dependent protein serine/threonine phosphatase activity,hydrolase activity;GO:0004722//protein serine/threonine phosphatase activity,hydrolase activity;GO:0004724//m…	PREDICTED: probable protein phosphatase 2C 33 [Brassica rapa]
Others	BnaC01G0493400ZS	1.04177	2.93666e-09	6.2565e-07	9.32	9.14	8.23	5.11	4.55	4.9	8.89667	4.85333	AT3G01540	RH14	GO:0006364//rRNA processing,other metabolic processes;GO:0000184//nuclear-transcribed mRNA catabolic process, nonsense-mediated decay,other metabolic processes;GO:0005515//protein binding,protein binding;GO:0003724//RNA helicase activity,hydrolase activity;GO:0005634//nucleus,nucleus;GO:0000184//nuclear-transcribed mRNA catabolic process, nonsense-mediated decay,catabolic process;GO:0000184//nucl…	PREDICTED: DEAD-box ATP-dependent RNA helicase 14-like [Brassica rapa]
Others	BnaA04G0252800ZS	0.593711	0.000299282	0.015958	34.61	31.44	32.74	24.8	20.72	28.4	32.93	24.64	AT2G39980	-	GO:0005737//cytoplasm,cytoplasm;GO:0016747//transferase activity, transferring acyl groups other than amino-acyl groups,transferase activity;GO:0080167//response to karrikin,response to abiotic stimulus	PREDICTED: uncharacterized acetyltransferase At3g50280-like isoform X2 [Brassica rapa]
Others	BnaC03G0221000ZS	1.21321	5.06923e-10	1.23817e-07	26.18	32.17	35.37	20.21	14.34	13.04	31.24	15.8633	AT2G38820	-	GO:0003674//molecular_function,unknown molecular functions;GO:0008150//biological_process,unknown biological processes;GO:0005634//nucleus,nucleus;GO:0005634//nucleus,nucleus	BnaC03g21670D [Brassica napus]
Others	BnaA03G0184700ZS	0.927745	2.16934e-06	0.00025039	44.94	42.14	47.06	22.06	23.42	34.26	44.7133	26.58	AT2G38400	AGT3	GO:0005739//mitochondrion,mitochondrion;GO:0009507//chloroplast,chloroplast;GO:0009853//photorespiration,other metabolic processes;GO:0005515//protein binding,protein binding;GO:0009507//chloroplast,chloroplast;GO:0009853//photorespiration,other cellular processes;GO:0030170//pyridoxal phosphate binding,other binding;GO:0008453//alanine-glyoxylate transaminase activity,transferase activity	unknown [Medicago truncatula]
Others	BnaC03G0216700ZS	0.830751	2.00859e-05	0.0016662	60.31	63.99	60.65	30.18	35.38	54.19	61.65	39.9167	AT2G38400	AGT3	GO:0005739//mitochondrion,mitochondrion;GO:0009507//chloroplast,chloroplast;GO:0009853//photorespiration,other metabolic processes;GO:0005515//protein binding,protein binding;GO:0009507//chloroplast,chloroplast;GO:0009853//photorespiration,other cellular processes;GO:0030170//pyridoxal phosphate binding,other binding;GO:0008453//alanine-glyoxylate transaminase activity,transferase activity	PREDICTED: alanine--glyoxylate aminotransferase 2 homolog 2, mitochondrial [Brassica rapa]
Others	BnaC03G0211500ZS	5.28575	1.06381e-05	0.000981832	0.45	1.04	0.55	0.03	0	0.03	0.68	0.02	AT2G37700	-	GO:0005739//mitochondrion,mitochondrion;GO:0005739//mitochondrion,mitochondrion;GO:0005739//mitochondrion,mitochondrion;GO:0005739//mitochondrion,mitochondrion	BnaC03g20880D [Brassica napus]
Others	BnaA05G0082800ZS	1.62111	6.95422e-10	1.66495e-07	2.6	4.3	4.09	1.4	1.29	1.24	3.66333	1.31	AT2G36970	-	GO:0043231//intracellular membrane-bounded organelle,other intracellular components;GO:0008194//UDP-glycosyltransferase activity,transferase activity;GO:0016757//transferase activity, transferring glycosyl groups,transferase activity;GO:0016758//transferase activity, transferring hexosyl groups,transferase activity	PREDICTED: UDP-glycosyltransferase 86A1-like [Brassica rapa]
Others	BnaA04G0070100ZS	1.89461	1.84811e-05	0.0015544	3.25	3.39	3.57	0.96	0.76	1.22	3.40333	0.98	AT2G36680	-	GO:0005634//nucleus,nucleus;GO:0000813//ESCRT I complex,other intracellular components;GO:0032509//endosome transport via multivesicular body sorting pathway,transport;GO:0005634//nucleus,nucleus;GO:0043162//ubiquitin-dependent protein catabolic process via the multivesicular body sorting pathway,other metabolic processes;GO:0000813//ESCRT I complex,other intracellular components;GO:0000813//ESCR…	PREDICTED: vacuolar protein-sorting-associated protein 37 homolog 1 [Brassica rapa]
Others	BnaC04G0099300ZS	0.783412	0.000212388	0.0120275	8.24	13.74	15.04	7.16	7.66	8.94	12.34	7.92	AT2G36640	ECP63	GO:0005829//cytosol,cytosol	BnaC04g08680D [Brassica napus]
Others	BnaC04G0485000ZS	1.10046	7.99211e-05	0.00530926	3.32	4.26	3.52	1.71	1.69	2.3	3.7	1.9	AT2G28510	DOF2.1	GO:0005634//nucleus,nucleus;GO:0044212//transcription regulatory region DNA binding,DNA binding;GO:0003700//DNA-binding transcription factor activity,DNA-binding transcription factor activity;GO:0003700//DNA-binding transcription factor activity,DNA-binding transcription factor activity;GO:0008270//zinc ion binding,other binding;GO:0006355//regulation of transcription, DNA-templated,biosynthetic …	BnaC04g39790D [Brassica napus]
Others	BnaA04G0171900ZS	0.832839	0.000509595	0.0243769	25.58	32.68	25.82	15.55	17.62	14.27	28.0267	15.8133	AT2G25890	-	GO:0003674//molecular_function,unknown molecular functions;GO:0005739//mitochondrion,mitochondrion	PREDICTED: oleosin 1 [Brassica rapa]
Others	BnaC01G0077400ZS	0.82286	0.000622568	0.028512	14.83	11.31	14	12.22	7.27	7.63	13.38	9.04	AT2G24280	-	GO:0008236//serine-type peptidase activity,catalytic activity;GO:0006508//proteolysis,protein metabolic process;GO:0005773//vacuole,vacuole;GO:0005576//extracellular region,extracellular region;GO:0009507//chloroplast,chloroplast;GO:0008236//serine-type peptidase activity,hydrolase activity;GO:0008239//dipeptidyl-peptidase activity,catalytic activity;GO:0008239//dipeptidyl-peptidase activity,hydr…	PREDICTED: lysosomal Pro-X carboxypeptidase-like [Brassica rapa]
Others	BnaC04G0447900ZS	1.01121	0.000377644	0.019236	3.56	3.39	4.15	2.47	2.21	1.43	3.7	2.03667	AT2G23540	-	GO:0016042//lipid catabolic process,catabolic process;GO:0016788//hydrolase activity, acting on ester bonds,hydrolase activity;GO:0005576//extracellular region,extracellular region;GO:0016042//lipid catabolic process,other metabolic processes;GO:0009507//chloroplast,chloroplast;GO:0016042//lipid catabolic process,lipid metabolic process	BnaA04g13700D [Brassica napus]
Others	BnaC03G0094800ZS	2.37629	0.000315332	0.0165942	1.85	1.87	1.68	0.26	0.44	0.26	1.8	0.32	-	-	-	BnaAnng29650D, partial [Brassica napus]
Others	BnaA09G0115600ZS	0.795859	0.000176095	0.010273	19.89	21.93	16.81	16.47	11.31	9.54	19.5433	12.44	AT2G18160	BZIP2	GO:0043565//sequence-specific DNA binding,DNA binding;GO:0003700//DNA-binding transcription factor activity,DNA-binding transcription factor activity;GO:0045893//positive regulation of transcription, DNA-templated,nucleobase-containing compound metabolic process;GO:0005515//protein binding,protein binding;GO:0005515//protein binding,protein binding;GO:0005634//nucleus,nucleus;GO:0045893//positive…	PREDICTED: ocs element-binding factor 1-like [Brassica rapa]
Others	BnaC09G0119000ZS	0.638165	0.000606369	0.0279288	14.34	14.24	14.46	12.19	9	9.48	14.3467	10.2233	AT2G18160	BZIP2	GO:0043565//sequence-specific DNA binding,DNA binding;GO:0003700//DNA-binding transcription factor activity,DNA-binding transcription factor activity;GO:0045893//positive regulation of transcription, DNA-templated,nucleobase-containing compound metabolic process;GO:0005515//protein binding,protein binding;GO:0005515//protein binding,protein binding;GO:0005634//nucleus,nucleus;GO:0045893//positive…	BnaC09g09660D [Brassica napus]
Others	BnaC07G0064900ZS	0.920744	1.03917e-05	0.000965864	4.21	5.85	5.66	3.35	2.4	2.76	5.24	2.83667	AT2G16400	BLH7	GO:0005515//protein binding,protein binding;GO:0005515//protein binding,protein binding;GO:0005634//nucleus,nucleus;GO:0006355//regulation of transcription, DNA-templated,nucleobase-containing compound metabolic process;GO:0005634//nucleus,nucleus;GO:0044212//transcription regulatory region DNA binding,DNA binding;GO:0005515//protein binding,protein binding;GO:0006355//regulation of transcription…	BnaC07g05580D [Brassica napus]
Others	BnaA03G0394100ZS	2.20928	0.00109656	0.0438152	0.32	0.67	0.57	0.1	0.09	0.18	0.52	0.123333	AT2G15020	-	GO:0003674//molecular_function,unknown molecular functions;GO:0005575//cellular_component,unknown cellular components;GO:0008150//biological_process,unknown biological processes	BnaA03g38770D [Brassica napus]
Others	BnaA02G0245700ZS	1.03458	1.74421e-05	0.00147729	10.83	12.46	10.39	8.45	4.22	5.37	11.2267	6.01333	AT1G80160	-	GO:0005737//cytoplasm,cytoplasm;GO:0005737//cytoplasm,cytoplasm;GO:0016829//lyase activity,catalytic activity	PREDICTED: uncharacterized protein LOC103853278 [Brassica rapa]
Others	BnaA07G0383100ZS	2.61427	0.000454909	0.0223787	0.81	0.49	0.62	0.12	0.12	0.1	0.64	0.113333	AT1G79520	-	GO:0005886//plasma membrane,plasma membrane;GO:0005634//nucleus,nucleus;GO:0006879//cellular iron ion homeostasis,cellular homeostasis;GO:0016021//integral component of membrane,other membranes;GO:0005774//vacuolar membrane,vacuole;GO:0015086//cadmium ion transmembrane transporter activity,transporter activity;GO:0006882//cellular zinc ion homeostasis,cellular homeostasis;GO:0015093//ferrous iron…	BnaA07g34970D [Brassica napus]
Others	BnaA07G0379000ZS	7.45033	2.00305e-08	3.61461e-06	0.16	0.39	0.16	0	0	0	0.236667	0	AT1G78955	CAMS1	GO:0042300//beta-amyrin synthase activity,catalytic activity;GO:0090438//camelliol C synthase activity,catalytic activity;GO:0016104//triterpenoid biosynthetic process,biosynthetic process;GO:0005811//lipid droplet,other intracellular components;GO:0000250//lanosterol synthase activity,catalytic activity;GO:0016104//triterpenoid biosynthetic process,other metabolic processes;GO:0042300//beta-amyr…	PREDICTED: camelliol C synthase [Brassica rapa]
Others	BnaA06G0154000ZS	4.21488	9.82082e-05	0.00635816	1.52	2.85	1.77	0.2	0.25	0.25	2.04667	0.233333	AT1G77350	-	GO:0005783//endoplasmic reticulum,endoplasmic reticulum;GO:0008250//oligosaccharyltransferase complex,endoplasmic reticulum;GO:0008250//oligosaccharyltransferase complex,cytoplasm;GO:0016021//integral component of membrane,other membranes;GO:0009507//chloroplast,chloroplast;GO:0042543//protein N-linked glycosylation via arginine,protein metabolic process;GO:0042543//protein N-linked glycosylation…	PREDICTED: keratinocyte-associated protein 2-like [Brassica rapa]
Others	BnaA06G0147200ZS	1.22719	0.000129931	0.00800475	2.65	2.49	3.53	1.76	1	1.21	2.89	1.32333	AT1G76460	-	GO:0008150//biological_process,unknown biological processes;GO:0005634//nucleus,nucleus;GO:0003729//mRNA binding,RNA binding	BnaA06g14740D [Brassica napus]
Others	BnaC06G0271600ZS	2.06457	3.09904e-17	2.30578e-14	21.89	23.39	24.48	7.86	4.61	5.45	23.2533	5.97333	AT1G75490	-	GO:0003700//DNA-binding transcription factor activity,DNA-binding transcription factor activity;GO:0010200//response to chitin,response to chemical;GO:0005634//nucleus,nucleus;GO:0045893//positive regulation of transcription, DNA-templated,biosynthetic process;GO:0005634//nucleus,nucleus;GO:0045893//positive regulation of transcription, DNA-templated,other metabolic processes;GO:0044212//transcri…	BnaCnng69090D [Brassica napus]
Others	BnaA07G0246500ZS	2.25149	3.86089e-17	2.74589e-14	18.64	16.55	17.48	4.63	3.76	3.47	17.5567	3.95333	AT1G75490	-	GO:0003700//DNA-binding transcription factor activity,DNA-binding transcription factor activity;GO:0010200//response to chitin,response to chemical;GO:0005634//nucleus,nucleus;GO:0045893//positive regulation of transcription, DNA-templated,biosynthetic process;GO:0005634//nucleus,nucleus;GO:0045893//positive regulation of transcription, DNA-templated,other metabolic processes;GO:0044212//transcri…	PREDICTED: dehydration-responsive element-binding protein 2D-like [Brassica rapa]
Others	BnaA02G0215700ZS	1.89411	2.05062e-06	0.000238394	7.28	5.97	7.39	2.89	1.72	1.32	6.88	1.97667	AT1G75490	-	GO:0003700//DNA-binding transcription factor activity,DNA-binding transcription factor activity;GO:0010200//response to chitin,response to chemical;GO:0005634//nucleus,nucleus;GO:0045893//positive regulation of transcription, DNA-templated,biosynthetic process;GO:0005634//nucleus,nucleus;GO:0045893//positive regulation of transcription, DNA-templated,other metabolic processes;GO:0044212//transcri…	PREDICTED: dehydration-responsive element-binding protein 2D-like [Brassica rapa]
Others	BnaA07G0338700ZS	1.26228	3.41529e-07	4.82954e-05	31.62	26.5	35.5	19.59	15.05	8.96	31.2067	14.5333	AT1G73460	DYRKP-2A	GO:0018107//peptidyl-threonine phosphorylation,cellular protein modification process;GO:0018105//peptidyl-serine phosphorylation,other metabolic processes;GO:0018107//peptidyl-threonine phosphorylation,other cellular processes;GO:0018107//peptidyl-threonine phosphorylation,other metabolic processes;GO:0004674//protein serine/threonine kinase activity,transferase activity;GO:0005829//cytosol,cytos…	-
Others	BnaA07G0324500ZS	1.19987	1.07454e-05	0.000989848	1.55	2.14	1.78	0.9	0.62	1.14	1.82333	0.886667	AT1G71240	-	GO:0005739//mitochondrion,mitochondrion;GO:0016021//integral component of membrane,other membranes;GO:0005739//mitochondrion,mitochondrion;GO:0003674//molecular_function,unknown molecular functions;GO:0008150//biological_process,unknown biological processes	-
Others	BnaC06G0344800ZS	1.4478	0.00081896	0.0353081	1.04	1.48	1.48	0.63	0.45	0.91	1.33333	0.663333	AT1G68140	-	GO:0005739//mitochondrion,mitochondrion;GO:0008150//biological_process,unknown biological processes;GO:0005739//mitochondrion,mitochondrion;GO:0005739//mitochondrion,mitochondrion;GO:0003674//molecular_function,unknown molecular functions;GO:0005739//mitochondrion,mitochondrion	BnaCnng61150D [Brassica napus]
Others	BnaA07G0296500ZS	1.19878	0.000279392	0.015114	4.24	4.61	5.49	1.89	1.84	3.11	4.78	2.28	AT1G67810	SUFE2	GO:0051176//positive regulation of sulfur metabolic process,other cellular processes;GO:0009507//chloroplast,chloroplast;GO:0051176//positive regulation of sulfur metabolic process,other metabolic processes;GO:0009507//chloroplast,chloroplast;GO:0016226//iron-sulfur cluster assembly,other cellular processes;GO:0008047//enzyme activator activity,enzyme regulator activity;GO:0016226//iron-sulfur cl…	PREDICTED: sufE-like protein 2, chloroplastic [Brassica rapa]
Others	BnaC06G0340700ZS	0.590795	0.000900882	0.0380511	11.41	16.17	16.42	14.06	9.52	9.56	14.6667	11.0467	AT1G67690	-	GO:0005739//mitochondrion,mitochondrion;GO:0006518//peptide metabolic process,other metabolic processes;GO:0006518//peptide metabolic process,other cellular processes;GO:0004222//metalloendopeptidase activity,hydrolase activity;GO:0006508//proteolysis,protein metabolic process;GO:0004222//metalloendopeptidase activity,catalytic activity	BnaC06g28770D [Brassica napus]
Others	BnaA07G0279200ZS	2.53734	2.04868e-18	1.8694e-15	3.39	3.23	2.53	0.63	0.47	0.69	3.05	0.596667	AT1G67680	-	GO:0008312//7S RNA binding,RNA binding;GO:0005786//signal recognition particle, endoplasmic reticulum targeting,cytoplasm;GO:0006614//SRP-dependent cotranslational protein targeting to membrane,transport;GO:0005737//cytoplasm,cytoplasm;GO:0043022//ribosome binding,other binding;GO:0005786//signal recognition particle, endoplasmic reticulum targeting,other intracellular components	PREDICTED: LOW QUALITY PROTEIN: signal recognition particle subunit SRP72-like [Brassica rapa]
Others	BnaA07G0280200ZS	1.35179	1.28782e-20	1.63898e-17	37.47	47.26	38.09	22.95	19.51	21.82	40.94	21.4267	AT1G67360	-	GO:0005737//cytoplasm,cytoplasm;GO:0080186//developmental vegetative growth,growth;GO:1902584//positive regulation of response to water deprivation,response to chemical;GO:1902584//positive regulation of response to water deprivation,response to abiotic stimulus;GO:0045927//positive regulation of growth,growth;GO:0005737//cytoplasm,cytoplasm;GO:0005773//vacuole,vacuole;GO:0005783//endoplasmic ret…	BnaA07g25040D [Brassica napus]
Others	Bnascaffold0698G0000100ZS	2.87686	3.47553e-20	4.20209e-17	21.86	26.25	11.19	5.01	4.31	4.51	19.7667	4.61	AT1G67350	-	GO:0005747//mitochondrial respiratory chain complex I,mitochondrion;GO:0031966//mitochondrial membrane,other intracellular components;GO:0005747//mitochondrial respiratory chain complex I,cytoplasm;GO:0009853//photorespiration,other cellular processes;GO:0005747//mitochondrial respiratory chain complex I,other membranes;GO:0031966//mitochondrial membrane,cytoplasm;GO:0045271//respiratory chain co…	PREDICTED: uncharacterized protein LOC103831167 [Brassica rapa]
Others	BnaA07G0280500ZS	1.9795	6.18147e-26	1.1498e-22	16.03	18.66	13.52	4.82	3.59	4.05	16.07	4.15333	AT1G67325	-	GO:0046872//metal ion binding,other binding;GO:0005634//nucleus,nucleus;GO:0005634//nucleus,nucleus;GO:0008150//biological_process,unknown biological processes;GO:0003729//mRNA binding,RNA binding	BnaA07g25080D [Brassica napus]
Others	BnaA07G0292200ZS	0.779523	4.78171e-06	0.000492028	9.19	10.71	9.02	6.71	4.81	7	9.64	6.17333	AT1G67300	-	GO:0022857//transmembrane transporter activity,transporter activity;GO:0031969//chloroplast membrane,other intracellular components;GO:0005886//plasma membrane,plasma membrane;GO:0008643//carbohydrate transport,transport;GO:0016021//integral component of membrane,other membranes;GO:0031969//chloroplast membrane,plastid;GO:0055085//transmembrane transport,transport;GO:0015144//carbohydrate transme…	PREDICTED: probable plastidic glucose transporter 2 [Brassica rapa]
Others	BnaA07G0280900ZS	2.36469	9.51721e-10	2.20226e-07	14.51	15.93	12.35	3.43	2.58	2.28	14.2633	2.76333	AT1G67250	-	GO:0043248//proteasome assembly,cellular component organization;GO:0000502//proteasome complex,other intracellular components;GO:0003674//molecular_function,unknown molecular functions	BnaA07g25120D [Brassica napus]
Others	BnaA01G0015200ZS	1.97577	8.8983e-05	0.00585496	1.22	1.72	1.65	0.66	0.23	0.42	1.53	0.436667	AT1G66540	-	GO:0005506//iron ion binding,other binding;GO:0055114//oxidation-reduction process,other metabolic processes;GO:0005739//mitochondrion,mitochondrion;GO:0005739//mitochondrion,mitochondrion;GO:0016709//oxidoreductase activity, acting on paired donors, with incorporation or reduction of molecular oxygen, NAD(P)H as one donor, and incorporation of one atom of oxygen,catalytic activity;GO:0020037//he…	PREDICTED: cytochrome P450 81D11-like [Brassica rapa]
Others	BnaC06G0382800ZS	2.72591	8.0211e-36	3.23264e-32	24.45	18.84	20.18	6.65	3.78	4.34	21.1567	4.92333	AT1G66235	-	GO:0005634//nucleus,nucleus;GO:0005634//nucleus,nucleus;GO:0008150//biological_process,unknown biological processes;GO:0003674//molecular_function,unknown molecular functions	hypothetical protein ARALYDRAFT_920024 [Arabidopsis lyrata subsp. lyrata]
Others	BnaC06G0332200ZS	7.4065	2.52015e-08	4.51406e-06	4.52	5.87	2.79	0	0	0	4.39333	0	AT1G64820	-	GO:0015297//antiporter activity,transporter activity;GO:0016021//integral component of membrane,other membranes;GO:0016020//membrane,other membranes;GO:0042910//xenobiotic transmembrane transporter activity,transporter activity;GO:0005886//plasma membrane,plasma membrane;GO:0022857//transmembrane transporter activity,transporter activity	BnaC06g27740D [Brassica napus]
Others	BnaA09G0131000ZS	0.798283	6.47704e-05	0.00447954	12.52	11.5	11.33	8.69	6.52	8.23	11.7833	7.81333	AT1G63090	PP2A11	GO:0005634//nucleus,nucleus;GO:0016567//protein ubiquitination,cellular protein modification process;GO:0030246//carbohydrate binding,carbohydrate binding	PREDICTED: F-box protein PP2-A11 [Brassica rapa]
Others	BnaA04G0056300ZS	2.19709	4.92114e-11	1.43474e-08	2.96	3.12	2.7	1	0.65	0.49	2.92667	0.713333	AT1G62150	-	GO:0009507//chloroplast,chloroplast;GO:0006355//regulation of transcription, DNA-templated,other metabolic processes;GO:0006355//regulation of transcription, DNA-templated,other cellular processes;GO:0006355//regulation of transcription, DNA-templated,nucleobase-containing compound metabolic process;GO:0006355//regulation of transcription, DNA-templated,biosynthetic process;GO:0032502//developmen…	hypothetical protein AALP_AAs50016U000200 [Arabis alpina]
Others	BnaC04G0235100ZS	0.980673	0.000499492	0.0241082	5.64	4.27	4.66	3	2.74	2.47	4.85667	2.73667	AT1G61520	LHCA3	GO:0009535//chloroplast thylakoid membrane,plastid;GO:0009535//chloroplast thylakoid membrane,cytoplasm;GO:0009409//response to cold,response to abiotic stimulus;GO:0009522//photosystem I,other intracellular components;GO:0009535//chloroplast thylakoid membrane,other intracellular components;GO:0010287//plastoglobule,chloroplast;GO:0009535//chloroplast thylakoid membrane,chloroplast;GO:0010287//p…	PREDICTED: chlorophyll a-b binding protein 8, chloroplastic [Brassica rapa]
Others	BnaC09G0178700ZS	1.42545	0.000883367	0.0375407	1.22	2.26	2.04	0.96	0.46	0.85	1.84	0.756667	AT1G61260	-	GO:0008150//biological_process,unknown biological processes;GO:0003674//molecular_function,unknown molecular functions;GO:0009507//chloroplast,chloroplast	PREDICTED: uncharacterized protein LOC103838450 [Brassica rapa]
Others	BnaC06G0138400ZS	3.55845	1.22183e-08	2.3082e-06	1.58	1.9	2.18	0.27	0.21	0.04	1.88667	0.173333	AT1G55230	-	GO:0016021//integral component of membrane,other membranes;GO:0009507//chloroplast,chloroplast;GO:0008150//biological_process,unknown biological processes	BnaC06g10750D [Brassica napus]
Others	BnaA09G0388000ZS	2.3088	2.33412e-07	3.40008e-05	6.87	8.45	2.31	1.29	1.94	0.38	5.87667	1.20333	AT1G33055	HUP32	GO:0009061//anaerobic respiration,other metabolic processes;GO:0009061//anaerobic respiration,other metabolic processes;GO:0005739//mitochondrion,mitochondrion;GO:0009061//anaerobic respiration,generation of precursor metabolites and energy;GO:0003674//molecular_function,unknown molecular functions;GO:0009061//anaerobic respiration,generation of precursor metabolites and energy	BnaA09g23980D [Brassica napus]
Others	BnaA08G0206000ZS	1.14259	0.000617507	0.0283338	3.76	3.61	2.88	1.78	1.65	1.65	3.41667	1.69333	AT1G30130	-	GO:0008150//biological_process,unknown biological processes;GO:0016021//integral component of membrane,other membranes;GO:0003674//molecular_function,unknown molecular functions;GO:0005576//extracellular region,extracellular region;GO:0005576//extracellular region,extracellular region;GO:0005576//extracellular region,extracellular region	PREDICTED: uncharacterized protein LOC103835236 [Brassica rapa]
Others	BnaA09G0426900ZS	0.787818	6.91238e-05	0.00471504	21.02	22.04	25.01	19.94	13.5	12.72	22.69	15.3867	AT1G27990	-	GO:0003674//molecular_function,unknown molecular functions;GO:0016021//integral component of membrane,other membranes;GO:0008150//biological_process,unknown biological processes	BnaA09g27640D [Brassica napus]
Others	BnaC05G0236200ZS	0.877605	7.54075e-09	1.48246e-06	7.57	8.31	7.76	6.19	4.28	5.29	7.88	5.25333	AT1G27470	-	GO:0008150//biological_process,unknown biological processes;GO:0005634//nucleus,nucleus	BnaC05g51090D [Brassica napus]
Others	BnaA09G0429800ZS	0.718234	5.00757e-07	6.74585e-05	11.25	12.43	12.33	8.39	7.31	8.95	12.0033	8.21667	AT1G27470	-	GO:0008150//biological_process,unknown biological processes;GO:0005634//nucleus,nucleus	BnaA09g27890D [Brassica napus]
Others	Bnascaffold0025G0035700ZS	5.83891	0.000164339	0.0097399	0.75	0.69	0.35	0	0	0	0.596667	0	AT1G21840	UREF	GO:1905182//positive regulation of urease activity,regulation of molecular function;GO:0005737//cytoplasm,cytoplasm;GO:0005737//cytoplasm,cytoplasm;GO:0006807//nitrogen compound metabolic process,other metabolic processes;GO:0016151//nickel cation binding,other binding	BnaA07g10840D [Brassica napus]
Others	BnaA06G0151600ZS	0.871285	4.54501e-08	7.73964e-06	19.3	18.81	19.46	11.99	9.44	13.12	19.19	11.5167	AT1G21400	-	GO:0005739//mitochondrion,mitochondrion;GO:0043617//cellular response to sucrose starvation,response to stress;GO:0005739//mitochondrion,mitochondrion;GO:0005739//mitochondrion,mitochondrion;GO:0043617//cellular response to sucrose starvation,other cellular processes;GO:0009083//branched-chain amino acid catabolic process,other metabolic processes;GO:0055114//oxidation-reduction process,other met…	PREDICTED: 2-oxoisovalerate dehydrogenase subunit alpha 1, mitochondrial [Brassica rapa]
Others	BnaA06G0147300ZS	2.01073	7.4443e-06	0.000724389	0.57	0.74	0.66	0.22	0.2	0.12	0.656667	0.18	AT1G20890	-	GO:0008150//biological_process,unknown biological processes;GO:0016021//integral component of membrane,other membranes;GO:0003674//molecular_function,unknown molecular functions;GO:0005739//mitochondrion,mitochondrion	BnaA06g14750D [Brassica napus]
Others	BnaA06G0146500ZS	1.48362	8.34125e-07	0.000104779	5.24	4.04	4.17	2.34	1.7	1.38	4.48333	1.80667	AT1G20810	-	GO:0005634//nucleus,nucleus;GO:0003755//peptidyl-prolyl cis-trans isomerase activity,catalytic activity;GO:0031977//thylakoid lumen,thylakoid;GO:0009543//chloroplast thylakoid lumen,cytoplasm;GO:0009543//chloroplast thylakoid lumen,thylakoid;GO:0009543//chloroplast thylakoid lumen,cytoplasm;GO:0009543//chloroplast thylakoid lumen,thylakoid;GO:0009543//chloroplast thylakoid lumen,other intracellul…	BnaA06g14640D [Brassica napus]
Others	BnaA06G0146300ZS	0.909178	2.35389e-05	0.00191648	2.05	2.35	2.46	1.49	1.36	1.26	2.28667	1.37	AT1G20760	-	GO:0005886//plasma membrane,plasma membrane;GO:0005886//plasma membrane,plasma membrane;GO:0005634//nucleus,nucleus;GO:0005509//calcium ion binding,other binding	PREDICTED: epidermal growth factor receptor substrate 15-like 1 [Brassica rapa]
Others	BnaA08G0250600ZS	4.37984	0.000934989	0.0391497	0.37	0.37	0.51	0.07	0	0	0.416667	0.0233333	AT1G19770	PUP14	GO:0016020//membrane,other membranes;GO:0015211//purine nucleoside transmembrane transporter activity,transporter activity;GO:0009736//cytokinin-activated signaling pathway,response to chemical;GO:0080037//negative regulation of cytokinin-activated signaling pathway,cell communication;GO:0080037//negative regulation of cytokinin-activated signaling pathway,response to endogenous stimulus;GO:00058…	PREDICTED: probable purine permease 14 [Brassica rapa]
Others	BnaA08G0260000ZS	1.50608	4.71699e-07	6.39e-05	4.77	4.44	5.28	1.67	1.6	2.37	4.83	1.88	AT1G17830	-	GO:0005634//nucleus,nucleus;GO:0003674//molecular_function,unknown molecular functions;GO:0008150//biological_process,unknown biological processes	BnaA08g22930D [Brassica napus]
Others	BnaA08G0269200ZS	0.9969	2.51992e-05	0.00201768	1.05	1.36	1.33	0.91	0.54	0.67	1.24667	0.706667	AT1G15210	ABCG35	GO:0005739//mitochondrion,mitochondrion;GO:0005886//plasma membrane,plasma membrane;GO:0005886//plasma membrane,plasma membrane;GO:0042626//ATPase-coupled transmembrane transporter activity,transporter activity;GO:0005886//plasma membrane,plasma membrane;GO:0005524//ATP binding,nucleotide binding;GO:0005524//ATP binding,other binding;GO:0016021//integral component of membrane,other membranes;GO:0…	PREDICTED: ABC transporter G family member 35-like [Brassica rapa]
Others	BnaA04G0058600ZS	4.53117	1.70133e-125	2.05699e-121	19.28	21.99	20.19	0.97	0.81	1.11	20.4867	0.963333	AT1G14800	-	GO:0008150//biological_process,unknown biological processes;GO:0003674//molecular_function,unknown molecular functions;GO:0005575//cellular_component,unknown cellular components	BnaA09g26320D [Brassica napus]
Others	BnaC07G0095400ZS	1.50497	3.92196e-10	9.72687e-08	9.03	9.57	7.53	5.26	2.4	3.37	8.71	3.67667	AT1G14800	-	GO:0008150//biological_process,unknown biological processes;GO:0003674//molecular_function,unknown molecular functions;GO:0005575//cellular_component,unknown cellular components	BnaCnng00080D [Brassica napus]
Others	BnaA09G0632600ZS	6.67394	1.81893e-25	3.25804e-22	14.69	19.3	15.38	0.17	0.12	0.26	16.4567	0.183333	AT1G14540	PER4	GO:0071456//cellular response to hypoxia,response to abiotic stimulus;GO:0020037//heme binding,other binding;GO:0055114//oxidation-reduction process,other metabolic processes;GO:0042744//hydrogen peroxide catabolic process,catabolic process;GO:0004601//peroxidase activity,catalytic activity;GO:0071456//cellular response to hypoxia,response to chemical;GO:0071456//cellular response to hypoxia,othe…	PREDICTED: LOW QUALITY PROTEIN: peroxidase 4-like [Brassica rapa]
Others	BnaA06G0075800ZS	2.28206	2.19268e-06	0.000251285	3.75	3.79	4.9	1.08	1.05	0.59	4.14667	0.906667	AT1G11700	-	GO:0003674//molecular_function,unknown molecular functions;GO:0008150//biological_process,unknown biological processes	BnaA06g07300D [Brassica napus]
Others	BnaA06G0048400ZS	0.852116	9.05961e-06	0.000855744	22.02	22	23.43	14.71	13.28	12.59	22.4833	13.5267	AT1G08170	-	GO:0006334//nucleosome assembly,cellular component organization;GO:0046982//protein heterodimerization activity,protein binding;GO:0005634//nucleus,nucleus;GO:0003677//DNA binding,DNA binding;GO:0000786//nucleosome,other intracellular components;GO:0005634//nucleus,nucleus	PREDICTED: histone H2B.2 [Brassica rapa]
Others	BnaC05G0060300ZS	0.728526	9.80286e-05	0.00635504	18.16	19.64	22.91	13.23	13.4	13.49	20.2367	13.3733	AT1G08170	-	GO:0006334//nucleosome assembly,cellular component organization;GO:0046982//protein heterodimerization activity,protein binding;GO:0005634//nucleus,nucleus;GO:0003677//DNA binding,DNA binding;GO:0000786//nucleosome,other intracellular components;GO:0005634//nucleus,nucleus	BnaC05g05840D [Brassica napus]
Others	BnaC08G0027400ZS	0.905362	0.000997718	0.0411352	5.96	6.19	4.75	3.01	2.96	2.44	5.63333	2.80333	AT1G07120	-	GO:0009707//chloroplast outer membrane,plastid;GO:0009707//chloroplast outer membrane,other membranes;GO:0005634//nucleus,nucleus;GO:0009941//chloroplast envelope,plastid;GO:0009941//chloroplast envelope,cytoplasm;GO:0003674//molecular_function,unknown molecular functions;GO:0009941//chloroplast envelope,chloroplast;GO:0009941//chloroplast envelope,other intracellular components;GO:0009707//chlor…	BnaCnng77910D, partial [Brassica napus]
Others	BnaA09G0704300ZS	0.671182	0.000953342	0.0397119	396.53	292.74	347.93	287.89	235.19	201.1	345.733	241.393	AT1G04560	-	GO:0003674//molecular_function,unknown molecular functions;GO:0016021//integral component of membrane,other membranes;GO:0008150//biological_process,unknown biological processes;GO:0005576//extracellular region,extracellular region	PREDICTED: uncharacterized protein LOC103843642 [Brassica rapa]
Others	BnaC05G0190400ZS	5.7216	1.57027e-147	3.79706e-143	271.77	237.28	260.99	22.58	15.64	11.95	256.68	16.7233	-	-	-	BnaC05g17270D [Brassica napus]
Others	BnaA06G0401200ZS	3.78392	3.61717e-31	9.20704e-28	6.38	7.81	5.93	0.86	0.36	0.39	6.70667	0.536667	-	-	-	BnaCnng28940D [Brassica napus]
Others	BnaC06G0400800ZS	5.24742	9.91843e-25	1.59892e-21	10.5	5.33	5.17	0.14	0.18	0.03	7	0.116667	-	-	-	--
Others	BnaA01G0281500ZS	2.06044	8.66891e-22	1.27044e-18	97.52	96.07	92.57	23.89	18.89	24.41	95.3867	22.3967	-	-	-	BnaC01g22920D [Brassica napus]
Others	BnaC02G0460900ZS	3.13263	8.66336e-21	1.13237e-17	5.01	4.83	3.04	0.88	0.36	0.53	4.29333	0.59	-	-	-	BnaC02g48150D [Brassica napus]
Others	BnaC08G0078000ZS	3.0107	9.60608e-18	7.74282e-15	1.51	2.16	1.88	0.38	0.19	0.21	1.85	0.26	-	-	-	BnaA01g30200D [Brassica napus]
Others	BnaA01G0222800ZS	2.17725	3.62078e-17	2.61355e-14	29.58	19.19	14.04	10.74	2.48	4.78	20.9367	6	-	-	-	-
Others	BnaA01G0071300ZS	3.57845	4.16031e-15	2.18696e-12	2.73	3.75	3.17	0.37	0.15	0.36	3.21667	0.293333	-	-	-	BnaC01g26100D [Brassica napus]
Others	BnaA08G0152900ZS	4.97828	2.19777e-13	8.78417e-11	14.57	1.66	2.62	0.07	0.03	0.12	6.28333	0.0733333	-	-	-	-
Others	BnaA08G0052300ZS	2.75685	1.51071e-11	4.7136e-09	1.96	1.85	1.9	0.4	0.23	0.33	1.90333	0.32	-	-	-	BnaAnng08900D [Brassica napus]
Others	BnaA10G0060700ZS	2.40234	2.34305e-11	7.1718e-09	7.11	6.77	6.52	1.85	1.27	1.15	6.8	1.42333	-	-	-	-
Others	BnaA06G0335700ZS	1.12238	3.62149e-10	9.12199e-08	9.2	15.27	12.79	7.13	4.8	8.04	12.42	6.65667	-	-	-	-
Others	BnaA04G0052500ZS	4.56514	1.0915e-09	2.51366e-07	1.09	1.51	0.97	0.03	0.1	0.03	1.19	0.0533333	-	-	-	-
Others	BnaC07G0447400ZS	1.61114	5.64752e-09	1.13802e-06	5.56	5.26	4.33	2.28	2.09	2.13	5.05	2.16667	-	-	-	BnaC07g37910D [Brassica napus]
Others	BnaC01G0099900ZS	4.19167	6.73119e-09	1.34518e-06	1.33	1.75	1.75	0.17	0.08	0.04	1.61	0.0966667	-	-	-	BnaC01g09670D [Brassica napus]
Others	BnaC02G0122400ZS	7.19225	1.0683e-07	1.65593e-05	2.54	1.34	1.42	0	0	0	1.76667	0	-	-	-	BnaC03g02940D [Brassica napus]
Others	BnaA10G0187900ZS	6.97906	2.60149e-07	3.74445e-05	3.8	3.13	3.43	0	0	0	3.45333	0	-	-	-	-
Others	BnaA08G0078400ZS	1.34076	7.5155e-06	0.000729849	61.63	44.5	38.66	29.58	17.69	13.39	48.2633	20.22	-	-	-	BnaC08g47830D [Brassica napus]
Others	Bnascaffold1516G0000200ZS	6.27364	1.04052e-05	0.000965864	28.03	4.63	8.18	0	0.81	0	13.6133	0.27	-	-	-	rRNA intron-encoded homing endonuclease, putative [Medicago truncatula]
Others	BnaC05G0087700ZS	0.787176	1.34592e-05	0.00119874	12.97	14.13	15.51	10.23	7.75	9.86	14.2033	9.28	-	-	-	BnaCnng75390D, partial [Brassica napus]
Others	BnaC07G0104600ZS	5.14663	1.69704e-05	0.0014507	0.82	1.27	0.89	0.05	0.04	0	0.993333	0.03	-	-	-	BnaC09g21310D [Brassica napus]
Others	BnaA02G0235700ZS	3.61102	2.35854e-05	0.00191692	0.49	0.82	1.02	0.11	0.03	0.07	0.776667	0.07	-	-	-	BnaC04g24870D [Brassica napus]
Others	BnaC08G0163100ZS	2.14852	3.85622e-05	0.00289588	1.04	1.38	0.85	0.39	0.13	0.32	1.09	0.28	-	-	-	BnaC02g36880D [Brassica napus]
Others	BnaC01G0214700ZS	3.45546	4.71296e-05	0.00341721	1.75	1.27	1.23	0.31	0	0.12	1.41667	0.143333	-	-	-	BnaC01g19580D [Brassica napus]
Others	Bnascaffold0025G0013700ZS	5.88247	0.000121278	0.00751954	0.78	0.98	0.5	0	0	0	0.753333	0	-	-	-	predicted protein, partial [Micromonas pusilla CCMP1545]
Others	BnaC08G0468600ZS	1.93461	0.000141394	0.00856905	3.5	2.37	2.38	0.88	0.46	1.02	2.75	0.786667	-	-	-	BnaC08g37190D [Brassica napus]
Others	BnaA03G0117200ZS	1.6251	0.000154397	0.00920832	1.1	2.18	1.78	0.96	0.41	0.45	1.68667	0.606667	-	-	-	BnaA03g10960D [Brassica napus]
Others	BnaC03G0191400ZS	1.20789	0.000182877	0.0105667	2.57	2.73	3.21	1.91	1.04	1.34	2.83667	1.43	-	-	-	BnaC07g05610D [Brassica napus]
Others	BnaC07G0116000ZS	4.74909	0.000191832	0.0110183	1.21	0.7	0.57	0.06	0	0.05	0.826667	0.0366667	-	-	-	BnaCnng35530D [Brassica napus]
Others	BnaC03G0588200ZS	1.39317	0.000232675	0.0130997	2.23	1.25	5.24	0.75	2.22	0.52	2.90667	1.16333	-	-	-	-
Others	BnaC07G0226200ZS	1.29172	0.000245157	0.0136593	2.32	3.09	1.5	1.29	0.87	0.95	2.30333	1.03667	-	-	-	BnaC07g48640D [Brassica napus]
Others	BnaC02G0507400ZS	4.06381	0.000278632	0.0151067	1.63	1.81	2.23	0.11	0	0.25	1.89	0.12	-	-	-	BnaCnng72030D, partial [Brassica napus]
Others	BnaC05G0273700ZS	2.2488	0.000313826	0.016569	1.4	1.09	1.02	0.55	0.14	0.15	1.17	0.28	-	-	-	BnaC04g30080D [Brassica napus]
Others	BnaA07G0054500ZS	5.69982	0.000347254	0.0179999	1.24	0.5	1.1	0	0	0	0.946667	0	-	-	-	-
Others	BnaA01G0216800ZS	1.79246	0.000435511	0.0216945	6.13	5.96	5.54	2.77	1.63	0.77	5.87667	1.72333	-	-	-	unknown protein [Brassica oleracea]
Others	Bnascaffold0027G0049400ZS	5.83614	0.000454771	0.0223787	1.11	0.1	0.8	0	0.03	0	0.67	0.01	-	-	-	BnaA09g04420D [Brassica napus]
Others	BnaC08G0175400ZS	1.34858	0.000498658	0.0240983	1	1.4	1.01	0.41	0.53	0.48	1.13667	0.473333	-	-	-	BnaC08g12790D [Brassica napus]
Others	BnaC01G0375400ZS	2.35	0.000554901	0.0261052	2.27	4.29	2	0.92	0.35	0.41	2.85333	0.56	-	-	-	BnaC05g22010D [Brassica napus]
Others	BnaC01G0204700ZS	1.52531	0.000720138	0.0319018	1.92	1.26	1.04	0.6	0.57	0.48	1.40667	0.55	-	-	-	BnaA08g20940D [Brassica napus]
Others	BnaA06G0171100ZS	5.5515	0.000729366	0.0322133	5.35	3.49	1.49	0	0	0	3.44333	0	-	-	-	-
Others	BnaC09G0394200ZS	0.690317	0.000966959	0.0400377	10.56	12.94	12.09	10.22	5.75	6.54	11.8633	7.50333	-	-	-	BnaCnng13970D [Brassica napus]
Others	BnaA07G0334000ZS	1.09656	0.00103323	0.0420262	2.14	1.91	1.71	1.35	0.61	1.24	1.92	1.06667	-	-	-	-
Others	BnaC01G0157300ZS	0.937147	0.00125434	0.0482598	2.61	2.56	2.08	1.7	1.32	1.16	2.41667	1.39333	-	-	-	BnaA05g34940D [Brassica napus]

## Sheet: Supplementary Table S3
Table S3. A list of downregulated genes in developing seeds at 28 days after pollination of s1-2 mutants (Log2 FC < -0.58, P adjust < 0.05).
Category	Gene ID	Log2 FC	P value	P adjust	s1-2_1	s1-2_2	s1-2_3	K407_1	K407_2	K407_3	s1-2	K407	A. thaliana homologue	A. thaliana Gene name	A. thaliana GO	Gene description
Oil metabolism (fatty acid biosynthesis)	BnaC02G0407200ZS	-0.793671	0.000114285	0.0071873	8.23	7.85	6.41	12.27	12.8	18.03	7.49667	14.3667	AT5G46290	KASI	GO:0009570//chloroplast stroma,chloroplast;GO:0009790//embryo development,embryo development;GO:0009507//chloroplast,chloroplast;GO:0005739//mitochondrion,mitochondrion;GO:0009507//chloroplast,chloroplast;GO:0009570//chloroplast stroma,other intracellular components;GO:0009570//chloroplast stroma,other intracellular components;GO:0009570//chloroplast stroma,chloroplast;GO:0009570//chloroplast str…	BnaC02g32230D [Brassica napus]
Oil metabolism (triacylglycerol assembly)	BnaC02G0465400ZS	-0.800601	1.09927e-07	1.6985e-05	988.64	1025.55	1053.86	1953.62	1933.55	1756.11	1022.68	1881.09	AT3G27660	OLEO4	GO:0010344//seed oilbody biogenesis,anatomical structure development;GO:0050826//response to freezing,response to stress;GO:0010344//seed oilbody biogenesis,post-embryonic development;GO:0010344//seed oilbody biogenesis,anatomical structure development;GO:0010344//seed oilbody biogenesis,reproduction;GO:0050826//response to freezing,response to abiotic stimulus;GO:0009845//seed germination,post-e…	BnaC02g37030D [Brassica napus]
Oil metabolism	BnaA06G0011300ZS	-1.20602	2.54192e-10	6.645e-08	13.8	13.84	10.64	28.94	31.2	36.21	12.76	32.1167	AT1G53520	FAP3	GO:0009570//chloroplast stroma,other intracellular components;GO:0006631//fatty acid metabolic process,other cellular processes;GO:0009570//chloroplast stroma,other intracellular components;GO:0009507//chloroplast,chloroplast;GO:0009570//chloroplast stroma,other intracellular components;GO:0009570//chloroplast stroma,chloroplast;GO:0009570//chloroplast stroma,chloroplast;GO:0016872//intramolecula…	BnaA06g00880D [Brassica napus]
Oil metabolism	BnaC02G0488700ZS	-0.833177	1.60327e-08	2.93701e-06	8.98	10.92	8.7	19.25	16.99	20.13	9.53333	18.79	AT5G48880	KAT5	GO:0006635//fatty acid beta-oxidation,catabolic process;GO:0031408//oxylipin biosynthetic process,other cellular processes;GO:0005777//peroxisome,peroxisome;GO:0019395//fatty acid oxidation,lipid metabolic process;GO:0009507//chloroplast,chloroplast;GO:0009507//chloroplast,chloroplast;GO:0031408//oxylipin biosynthetic process,biosynthetic process;GO:0009507//chloroplast,chloroplast;GO:0006635//fa…	BnaC02g38800D [Brassica napus]
Storage protein metabolism	BnaC08G0172300ZS	-0.738906	4.4065e-06	0.000461271	1759.69	1761	1806.37	2602.67	3432.37	3254.76	1775.69	3096.6	AT4G27160	2S3	GO:0005576//extracellular region,extracellular region;GO:0045735//nutrient reservoir activity,other molecular functions;GO:0043424//protein histidine kinase binding,protein binding;GO:0005515//protein binding,protein binding;GO:0045735//nutrient reservoir activity,other molecular functions	PREDICTED: napin-B-like [Brassica rapa]
Storage protein metabolism	BnaA06G0437800ZS	-0.813429	8.99629e-05	0.00590442	3011.07	2058.01	2154.62	4314.97	4489.72	5531.01	2407.9	4778.57	AT5G44120	CRA1	GO:0071215//cellular response to abscisic acid stimulus,other cellular processes;GO:0045735//nutrient reservoir activity,other molecular functions;GO:0005634//nucleus,nucleus;GO:0010431//seed maturation,anatomical structure development;GO:0045735//nutrient reservoir activity,other molecular functions;GO:0010431//seed maturation,post-embryonic development;GO:0009737//response to abscisic acid,resp…	BnaA06g36310D [Brassica napus]
Carbohydrate metabolism (sugar biosynthesis)	BnaC02G0100700ZS	-1.53873	3.33352e-06	0.000364741	0.21	0.36	0.26	1.12	0.68	0.89	0.276667	0.896667	AT5G20280	SPSA1	GO:0005986//sucrose biosynthetic process,biosynthetic process;GO:0005986//sucrose biosynthetic process,carbohydrate metabolic process;GO:0005634//nucleus,nucleus;GO:0005829//cytosol,cytosol;GO:0046524//sucrose-phosphate synthase activity,transferase activity;GO:0005886//plasma membrane,plasma membrane;GO:0009506//plasmodesma,other cellular components;GO:0005986//sucrose biosynthetic process,other…	PREDICTED: sucrose-phosphate synthase 1-like [Brassica rapa]
Carbohydrate metabolism (sugar biosynthesis)	BnaC02G0370100ZS	-0.902018	3.28285e-05	0.00252008	1.08	1.76	1.54	2.96	2.44	3.78	1.46	3.06	AT4G10120	SPSC	GO:0005886//plasma membrane,plasma membrane;GO:0005634//nucleus,nucleus;GO:0046524//sucrose-phosphate synthase activity,transferase activity;GO:0016757//transferase activity, transferring glycosyl groups,transferase activity;GO:0005634//nucleus,nucleus;GO:0005634//nucleus,nucleus;GO:0005634//nucleus,nucleus;GO:0005886//plasma membrane,plasma membrane;GO:0005634//nucleus,nucleus;GO:0005829//cytoso…	-
Carbohydrate metabolism (glycolysis)	BnaA07G0287400ZS	-0.736623	0.000914489	0.0385248	11.13	12.12	10.16	15.14	17.89	29.13	11.1367	20.72	AT1G66430	FRK6	GO:0009570//chloroplast stroma,other intracellular components;GO:0019252//starch biosynthetic process,carbohydrate metabolic process;GO:0016051//carbohydrate biosynthetic process,other metabolic processes;GO:0009570//chloroplast stroma,chloroplast;GO:0019200//carbohydrate kinase activity,kinase activity;GO:0005524//ATP binding,other binding;GO:0009570//chloroplast stroma,plastid;GO:0009570//chlor…	pfkB-like carbohydrate kinase family protein [Arabidopsis thaliana]
Carbohydrate metabolism (sugar transport)	BnaA06G0322900ZS	-2.41463	8.43876e-19	8.00226e-16	1.76	3.06	2.1	16.34	8.67	15.28	2.30667	13.43	AT5G23660	SWEET12	GO:0009793//embryo development ending in seed dormancy,post-embryonic development;GO:0008515//sucrose transmembrane transporter activity,transporter activity;GO:0010431//seed maturation,multicellular organism development;GO:0010431//seed maturation,reproduction;GO:0005887//integral component of plasma membrane,other membranes;GO:0051260//protein homooligomerization,cellular component organization…	PREDICTED: bidirectional sugar transporter SWEET12-like [Brassica rapa]
Carbohydrate metabolism (sugar transport)	BnaA02G0046800ZS	-1.74972	1.48868e-09	3.36428e-07	8.27	22.9	12.35	76.54	28.88	52.98	14.5067	52.8	AT5G13170	SWEET15	GO:0010150//leaf senescence,multicellular organism development;GO:0005887//integral component of plasma membrane,other membranes;GO:0009793//embryo development ending in seed dormancy,multicellular organism development;GO:0009793//embryo development ending in seed dormancy,embryo development;GO:0009793//embryo development ending in seed dormancy,post-embryonic development;GO:0010150//leaf senesce…	PREDICTED: bidirectional sugar transporter SWEET15-like [Brassica rapa]
Carbohydrate metabolism (sugar transport)	BnaC02G0053500ZS	-1.86357	3.60314e-21	4.97872e-18	16.61	26.28	16.11	106.92	52.29	80.5	19.6667	79.9033	AT5G13170	SWEET15	GO:0010150//leaf senescence,multicellular organism development;GO:0005887//integral component of plasma membrane,other membranes;GO:0009793//embryo development ending in seed dormancy,multicellular organism development;GO:0009793//embryo development ending in seed dormancy,embryo development;GO:0009793//embryo development ending in seed dormancy,post-embryonic development;GO:0010150//leaf senesce…	BnaC02g04530D [Brassica napus]
Carbohydrate metabolism	Bnascaffold0027G0055400ZS	-5.96224	0.000102505	0.00657475	0	0	0	0.22	0.32	0.06	0	0.2	AT1G07110	F2KP	GO:0005634//nucleus,nucleus;GO:0006499//N-terminal protein myristoylation,other metabolic processes;GO:0005524//ATP binding,nucleotide binding;GO:0006003//fructose 2,6-bisphosphate metabolic process,other cellular processes;GO:0006499//N-terminal protein myristoylation,protein metabolic process;GO:0006003//fructose 2,6-bisphosphate metabolic process,other metabolic processes;GO:0006499//N-termina…	BnaAnng15770D [Brassica napus]
Carbohydrate metabolism	BnaC02G0008400ZS	-0.719148	0.000424274	0.021219	2.76	4.08	2.81	6.06	5.09	6.7	3.21667	5.95	AT5G03290	IDH5	GO:0051287//NAD binding,other binding;GO:0051287//NAD binding,nucleotide binding;GO:0005739//mitochondrion,mitochondrion;GO:0005886//plasma membrane,plasma membrane;GO:0005524//ATP binding,other binding;GO:0006102//isocitrate metabolic process,other metabolic processes;GO:0005739//mitochondrion,mitochondrion;GO:0006102//isocitrate metabolic process,other cellular processes;GO:0000287//magnesium i…	BnaAnng18390D [Brassica napus]
Carbohydrate metabolism	BnaA06G0306000ZS	-2.52857	0.000808338	0.0349981	0.06	0.12	0.07	1.21	0.22	0.23	0.0833333	0.553333	AT5G65690	PCK2	GO:0005524//ATP binding,other binding;GO:0005524//ATP binding,nucleotide binding;GO:0005737//cytoplasm,cytoplasm;GO:0005737//cytoplasm,cytoplasm;GO:0016310//phosphorylation,other cellular processes;GO:0016301//kinase activity,kinase activity;GO:0016310//phosphorylation,other metabolic processes;GO:0005737//cytoplasm,cytoplasm;GO:0006094//gluconeogenesis,other metabolic processes;GO:0006094//gluco…	BnaA06g24600D [Brassica napus]
Carbohydrate metabolism	BnaC02G0014000ZS	-0.785433	2.62062e-05	0.00209139	96.9	114.61	97.18	156.78	195.37	161.15	102.897	171.1	AT5G03860	MLS	GO:0009514//glyoxysome,peroxisome;GO:0006097//glyoxylate cycle,other metabolic processes;GO:0006097//glyoxylate cycle,other metabolic processes;GO:0005737//cytoplasm,cytoplasm;GO:0004474//malate synthase activity,transferase activity;GO:0005634//nucleus,nucleus;GO:0006097//glyoxylate cycle,other cellular processes;GO:0006099//tricarboxylic acid cycle,generation of precursor metabolites and energy…	BnaC02g02870D [Brassica napus]
Carbohydrate metabolism	BnaC01G0511300ZS	-1.28185	9.10616e-13	3.46765e-10	47.06	56.91	44.79	105.67	127.48	163.87	49.5867	132.34	AT1G13440	GAPC2	GO:0006096//glycolytic process,other metabolic processes;GO:0006096//glycolytic process,nucleobase-containing compound metabolic process;GO:0006096//glycolytic process,other metabolic processes;GO:0006094//gluconeogenesis,biosynthetic process;GO:0006094//gluconeogenesis,other metabolic processes;GO:0008270//zinc ion binding,other binding;GO:0005739//mitochondrion,mitochondrion;GO:0042742//defense…	hypothetical protein AALP_AA3T036600 [Arabis alpina]
Carbohydrate metabolism	BnaA07G0379500ZS	-0.759593	0.000139923	0.00850122	7.75	8.68	7.11	15.11	14.3	13.92	7.84667	14.4433	AT1G79010	NDUFS8.2	GO:0009060//aerobic respiration,generation of precursor metabolites and energy;GO:0008137//NADH dehydrogenase (ubiquinone) activity,catalytic activity;GO:0003954//NADH dehydrogenase activity,catalytic activity;GO:0005747//mitochondrial respiratory chain complex I,mitochondrion;GO:0005747//mitochondrial respiratory chain complex I,other intracellular components;GO:0005747//mitochondrial respirator…	PREDICTED: NADH dehydrogenase [ubiquinone] iron-sulfur protein 8-A, mitochondrial [Brassica rapa]
Carbohydrate metabolism	BnaC02G0422800ZS	-0.66756	0.00114837	0.0452627	37.15	36.25	29.12	46.51	56.94	77.37	34.1733	60.2733	AT2G01140	FBA3	GO:0046686//response to cadmium ion,response to chemical;GO:0009507//chloroplast,chloroplast;GO:0006096//glycolytic process,generation of precursor metabolites and energy;GO:0006096//glycolytic process,other metabolic processes;GO:0009507//chloroplast,chloroplast;GO:0010287//plastoglobule,chloroplast;GO:0009570//chloroplast stroma,cytoplasm;GO:0005829//cytosol,cytosol;GO:0010287//plastoglobule,ot…	BnaC02g33660D [Brassica napus]
Carbohydrate metabolism	BnaC02G0157300ZS	-1.12543	0.000194295	0.0111201	1.1	1.57	1.1	4.43	2.21	2.56	1.25667	3.06667	AT5G55700	BAM4	GO:0009507//chloroplast,chloroplast;GO:0005983//starch catabolic process,other cellular processes;GO:0005983//starch catabolic process,other metabolic processes;GO:0005576//extracellular region,extracellular region;GO:0005576//extracellular region,extracellular region;GO:0005983//starch catabolic process,carbohydrate metabolic process;GO:0005983//starch catabolic process,catabolic process	BnaC02g12830D [Brassica napus]
Carbohydrate metabolism	BnaC07G0413500ZS	-1.96163	9.95529e-14	4.1505e-11	0.82	1.31	0.97	4.65	3	5.8	1.03333	4.48333	AT4G17090	BAM3	GO:0005983//starch catabolic process,other metabolic processes;GO:0009409//response to cold,response to abiotic stimulus;GO:0009570//chloroplast stroma,chloroplast;GO:0000024//maltose biosynthetic process,biosynthetic process;GO:0005983//starch catabolic process,catabolic process;GO:0005983//starch catabolic process,other cellular processes;GO:0000024//maltose biosynthetic process,other metabolic…	BnaC07g34180D [Brassica napus]
Flavonoid metabolism	BnaA02G0404600ZS	-2.78331	6.16791e-08	1.00775e-05	0.89	1.77	1.45	18.36	4.17	7.43	1.37	9.98667	AT5G63590	FLS3	GO:0051555//flavonol biosynthetic process,biosynthetic process;GO:0009416//response to light stimulus,response to light stimulus;GO:0005737//cytoplasm,cytoplasm;GO:0045431//flavonol synthase activity,catalytic activity;GO:0009416//response to light stimulus,response to light stimulus;GO:0055114//oxidation-reduction process,other metabolic processes;GO:0009813//flavonoid biosynthetic process,other…	BnaA02g33800D [Brassica napus]
Flavonoid metabolism	BnaC02G0537300ZS	-1.10193	0.000344176	0.0178595	4.56	4.28	3.97	16.36	6.59	7.89	4.27	10.28	AT5G63590	FLS3	GO:0051555//flavonol biosynthetic process,biosynthetic process;GO:0009416//response to light stimulus,response to light stimulus;GO:0005737//cytoplasm,cytoplasm;GO:0045431//flavonol synthase activity,catalytic activity;GO:0009416//response to light stimulus,response to light stimulus;GO:0055114//oxidation-reduction process,other metabolic processes;GO:0009813//flavonoid biosynthetic process,other…	BnaC02g42580D [Brassica napus]
Photosynthesis	BnaC07G0412300ZS	-1.73856	1.16391e-05	0.00106205	1.85	2.86	2.52	5.75	8.7	10.37	2.41	8.27333	AT4G16980	-	GO:0008150//biological_process,unknown biological processes	BnaC07g34010D [Brassica napus]
photosynthesis	BnaA04G0110400ZS	-1.36433	0.000450485	0.0222537	0.89	1.51	0.57	2.69	1.68	4.09	0.99	2.82	AT5G39830	DEGP8	GO:0009543//chloroplast thylakoid lumen,other intracellular components;GO:0009534//chloroplast thylakoid,chloroplast;GO:0009579//thylakoid,thylakoid;GO:0009543//chloroplast thylakoid lumen,thylakoid;GO:0009534//chloroplast thylakoid,thylakoid;GO:0005634//nucleus,nucleus;GO:0010206//photosystem II repair,photosynthesis;GO:0009543//chloroplast thylakoid lumen,cytoplasm;GO:0009534//chloroplast thyla…	PREDICTED: protease Do-like 8, chloroplastic [Brassica rapa]
Photosynthesis	BnaC07G0411500ZS	-5.62012	0.000261414	0.0144156	0	0	0	0.92	0.44	0.46	0	0.606667	AT4G16690	MES16	GO:0005829//cytosol,cytosol;GO:0080031//methyl salicylate esterase activity,hydrolase activity;GO:0080030//methyl indole-3-acetate esterase activity,hydrolase activity;GO:0009696//salicylic acid metabolic process,other cellular processes;GO:0080032//methyl jasmonate esterase activity,hydrolase activity;GO:0009696//salicylic acid metabolic process,other metabolic processes;GO:0080030//methyl indol…	BnaC07g50080D [Brassica napus]
Photosynthesis	BnaA04G0078100ZS	-4.51656	1.41788e-35	5.27473e-32	0.54	0.6	0.53	13.38	12.13	14.45	0.556667	13.32	AT4G13200	-	GO:0009535//chloroplast thylakoid membrane,cytoplasm;GO:0009507//chloroplast,chloroplast;GO:0009535//chloroplast thylakoid membrane,other intracellular components;GO:0009535//chloroplast thylakoid membrane,plastid;GO:0009535//chloroplast thylakoid membrane,thylakoid;GO:0009535//chloroplast thylakoid membrane,thylakoid;GO:0010287//plastoglobule,plastid;GO:0010287//plastoglobule,plastid;GO:0010287/…	BnaA04g07010D [Brassica napus]
Photosynthesis	BnaA04G0080400ZS	-0.648099	1.59795e-06	0.000188488	41.18	48.13	43.85	75.48	71.17	80.18	44.3867	75.61	AT4G12800	PSAL	GO:0010287//plastoglobule,plastid;GO:0009535//chloroplast thylakoid membrane,chloroplast;GO:0031969//chloroplast membrane,other intracellular components;GO:0015979//photosynthesis,photosynthesis;GO:0009538//photosystem I reaction center,other intracellular components;GO:0009534//chloroplast thylakoid,plastid;GO:0009535//chloroplast thylakoid membrane,cytoplasm;GO:0009535//chloroplast thylakoid me…	PREDICTED: photosystem I reaction center subunit XI, chloroplastic [Brassica rapa]
Photosynthesis	BnaC02G0351500ZS	-0.745556	3.91709e-05	0.00292795	5.3	6.4	5.67	13.66	8.54	10.5	5.79	10.9	AT4G04640	ATPC1	GO:0009544//chloroplast ATP synthase complex,plastid;GO:0009535//chloroplast thylakoid membrane,chloroplast;GO:0009535//chloroplast thylakoid membrane,other intracellular components;GO:0009941//chloroplast envelope,chloroplast;GO:0009535//chloroplast thylakoid membrane,other intracellular components;GO:0005829//cytosol,cytosol;GO:0009535//chloroplast thylakoid membrane,cytoplasm;GO:0006754//ATP b…	PREDICTED: ATP synthase gamma chain 1, chloroplastic-like [Brassica rapa]
Photosynthesis	BnaA01G0343400ZS	-1.20216	0.000170837	0.0100634	2.74	3.75	3.65	11.76	5.42	8.19	3.38	8.45667	AT3G16140	PSAH1	GO:0015979//photosynthesis,photosynthesis;GO:0009535//chloroplast thylakoid membrane,cytoplasm;GO:0009534//chloroplast thylakoid,thylakoid;GO:0009507//chloroplast,chloroplast;GO:0009534//chloroplast thylakoid,other intracellular components;GO:0009535//chloroplast thylakoid membrane,other intracellular components;GO:0009535//chloroplast thylakoid membrane,plastid;GO:0009538//photosystem I reaction…	BnaA01g28200D [Brassica napus]
Photosynthesis	BnaA01G0413200ZS	-7.48354	1.49293e-17	1.18363e-14	0.21	0.12	0	24.6	20.66	17.81	0.11	21.0233	AT3G02730	TRXF1	GO:0009570//chloroplast stroma,chloroplast;GO:0006109//regulation of carbohydrate metabolic process,other metabolic processes;GO:0055114//oxidation-reduction process,other metabolic processes;GO:0009570//chloroplast stroma,other intracellular components;GO:0043085//positive regulation of catalytic activity,regulation of molecular function;GO:0008047//enzyme activator activity,enzyme regulator act…	BnaAnng12670D [Brassica napus]
Nucleic acid	BnaA02G0084900ZS	-0.791078	1.91629e-07	2.8428e-05	17.61	26.37	19.97	41.04	34.96	43.73	21.3167	39.91	AT5G59240	RPS8B	GO:0022626//cytosolic ribosome,ribosome;GO:0022627//cytosolic small ribosomal subunit,other intracellular components;GO:0003735//structural constituent of ribosome,structural molecule activity;GO:0022626//cytosolic ribosome,other intracellular components;GO:0005737//cytoplasm,cytoplasm;GO:0022626//cytosolic ribosome,cytosol;GO:0022627//cytosolic small ribosomal subunit,ribosome;GO:0022627//cytoso…	BnaA02g04810D [Brassica napus]
Nucleic acid	BnaC02G0100800ZS	-0.663162	1.98537e-06	0.000231924	57.03	70.9	56.02	99.09	100.53	115.39	61.3167	105.003	AT5G59240	RPS8B	GO:0022626//cytosolic ribosome,ribosome;GO:0022627//cytosolic small ribosomal subunit,other intracellular components;GO:0003735//structural constituent of ribosome,structural molecule activity;GO:0022626//cytosolic ribosome,other intracellular components;GO:0005737//cytoplasm,cytoplasm;GO:0022626//cytosolic ribosome,cytosol;GO:0022627//cytosolic small ribosomal subunit,ribosome;GO:0022627//cytoso…	BnaA02g04810D [Brassica napus]
Nucleic acid	BnaA04G0113300ZS	-0.892668	0.00120086	0.0466847	4.69	5.1	5.23	13.2	8.18	8.77	5.00667	10.05	AT5G51940	NRPB6A	GO:0005665//RNA polymerase II, core complex,nucleoplasm;GO:0005665//RNA polymerase II, core complex,nucleus;GO:0005634//nucleus,nucleus;GO:0001056//RNA polymerase III activity,transferase activity;GO:0001056//RNA polymerase III activity,catalytic activity;GO:0005665//RNA polymerase II, core complex,other intracellular components;GO:0001054//RNA polymerase I activity,transferase activity;GO:000041…	PREDICTED: DNA-directed RNA polymerases II, IV and V subunit 6A [Brassica rapa]
Nucleic acid	BnaC02G0381700ZS	-0.713481	0.00075815	0.0332719	1.73	3.1	2.76	5.42	3.31	5.2	2.53	4.64333	AT5G43130	TAF4B	GO:0045944//positive regulation of transcription by RNA polymerase II,other metabolic processes;GO:0005634//nucleus,nucleus;GO:0005634//nucleus,nucleus;GO:0045944//positive regulation of transcription by RNA polymerase II,nucleobase-containing compound metabolic process;GO:0005669//transcription factor TFIID complex,other intracellular components;GO:0045944//positive regulation of transcription b…	-
Nucleic acid	BnaA04G0122100ZS	-0.702451	8.82947e-05	0.00582552	16	24.41	18	33.11	29.81	40.56	19.47	34.4933	AT5G40950	RPL27	GO:0009570//chloroplast stroma,chloroplast;GO:0009941//chloroplast envelope,cytoplasm;GO:0009570//chloroplast stroma,plastid;GO:0009941//chloroplast envelope,plastid;GO:0009570//chloroplast stroma,chloroplast;GO:0009941//chloroplast envelope,other intracellular components;GO:0009536//plastid,plastid;GO:0009507//chloroplast,chloroplast;GO:0009579//thylakoid,thylakoid;GO:0009570//chloroplast stroma…	PREDICTED: 50S ribosomal protein L27, chloroplastic [Brassica rapa]
Nucleic acid	BnaA04G0097500ZS	-1.39022	8.23854e-07	0.000104029	3.37	2.74	3.09	8.9	9.05	8.3	3.06667	8.75	AT5G37680	ARL8C	GO:0005765//lysosomal membrane,other membranes;GO:0051301//cell division,other cellular processes;GO:0005819//spindle,cytoskeleton;GO:0005819//spindle,other intracellular components;GO:0005774//vacuolar membrane,cytoplasm;GO:0031902//late endosome membrane,endosome;GO:0005765//lysosomal membrane,cytoplasm;GO:0009536//plastid,plastid;GO:0007049//cell cycle,cell cycle;GO:0005525//GTP binding,other …	BnaA04g08200D [Brassica napus]
Nucleic acid	BnaC02G0112900ZS	-1.21208	2.12013e-14	9.90429e-12	11.2	14.79	10.38	31.61	27.6	33.01	12.1233	30.74	AT5G22650	HDT2	GO:0010162//seed dormancy process,reproduction;GO:0045892//negative regulation of transcription, DNA-templated,nucleobase-containing compound metabolic process;GO:0010162//seed dormancy process,post-embryonic development;GO:0005774//vacuolar membrane,other membranes;GO:0045892//negative regulation of transcription, DNA-templated,other cellular processes;GO:0045892//negative regulation of transcri…	BnaC02g09720D [Brassica napus]
Nucleic acid	BnaC02G0043900ZS	-0.74181	0.00026621	0.0145969	4.81	6.77	5.57	8.67	10.39	12.38	5.71667	10.48	AT5G11170	UAP56A	GO:0005737//cytoplasm,cytoplasm;GO:0016887//ATPase activity,hydrolase activity;GO:0005634//nucleus,nucleus;GO:0005524//ATP binding,other binding;GO:0005515//protein binding,protein binding;GO:0003724//RNA helicase activity,catalytic activity;GO:0005618//cell wall,cell wall;GO:0005515//protein binding,protein binding;GO:0005634//nucleus,nucleus;GO:0009506//plasmodesma,other cellular components;GO:…	PREDICTED: DEAD-box ATP-dependent RNA helicase 56-like [Brassica rapa]
Nucleic acid	BnaC02G0020600ZS	-0.920338	0.000546836	0.0259021	1.11	1.7	1.16	2.76	2.22	3.35	1.32333	2.77667	AT5G05450	RH18	GO:0005524//ATP binding,nucleotide binding;GO:0003723//RNA binding,RNA binding;GO:0003724//RNA helicase activity,catalytic activity;GO:0003724//RNA helicase activity,hydrolase activity;GO:0005524//ATP binding,other binding;GO:0005730//nucleolus,nucleolus;GO:0005634//nucleus,nucleus	BnaC02g02290D [Brassica napus]
Nucleic acid	BnaA04G0095600ZS	-1.47424	3.36929e-08	5.92529e-06	2.38	2	2.12	7.44	6.67	6.09	2.16667	6.73333	AT4G39630	BORR	GO:0005634//nucleus,nucleus;GO:0005634//nucleus,nucleus;GO:0003674//molecular_function,unknown molecular functions;GO:0008150//biological_process,unknown biological processes	BnaC04g30170D [Brassica napus]
Nucleic acid	BnaC07G0432200ZS	-2.21708	1.54202e-29	3.38978e-26	1.7	2.18	2.18	9.97	9.08	12.4	2.02	10.4833	AT4G20070	AAH	GO:0047652//allantoate deiminase activity,hydrolase activity;GO:0006145//purine nucleobase catabolic process,other metabolic processes;GO:0010136//ureide catabolic process,other cellular processes;GO:0010136//ureide catabolic process,other metabolic processes;GO:0010136//ureide catabolic process,catabolic process;GO:0010136//ureide catabolic process,other cellular processes;GO:0010136//ureide cat…	BnaC07g36250D [Brassica napus]
Nucleic acid	BnaC07G0431700ZS	-5.58439	0.000375918	0.0191774	0	0	0	0.62	0.3	0.17	0	0.363333	AT4G20020	MORF1	GO:0005515//protein binding,protein binding;GO:0046983//protein dimerization activity,protein binding;GO:0005739//mitochondrion,mitochondrion;GO:0005515//protein binding,protein binding;GO:0005739//mitochondrion,mitochondrion;GO:0005515//protein binding,protein binding;GO:0080156//mitochondrial mRNA modification,nucleobase-containing compound metabolic process;GO:1900864//mitochondrial RNA modifi…	BnaC07g36190D [Brassica napus]
Nucleic acid	BnaC07G0431600ZS	-4.10954	2.72468e-15	1.48057e-12	0.21	0.24	0.04	2.35	3.02	3.42	0.163333	2.93	AT4G20010	OSB2	GO:0003697//single-stranded DNA binding,DNA binding;GO:0009508//plastid chromosome,other intracellular components;GO:0051096//positive regulation of helicase activity,regulation of molecular function;GO:0042645//mitochondrial nucleoid,cytoplasm;GO:0006264//mitochondrial DNA replication,other metabolic processes;GO:0009507//chloroplast,chloroplast;GO:0009507//chloroplast,chloroplast;GO:0009295//nu…	BnaC07g36180D [Brassica napus]
Nucleic acid	BnaC07G0413000ZS	-2.01622	3.8047e-25	6.57154e-22	4.61	6.39	5.45	21.93	21.79	28.74	5.48333	24.1533	AT4G17050	UGLYAH	GO:0071522//ureidoglycine aminohydrolase activity,hydrolase activity;GO:0006145//purine nucleobase catabolic process,other cellular processes;GO:0006145//purine nucleobase catabolic process,catabolic process;GO:0006145//purine nucleobase catabolic process,nucleobase-containing compound metabolic process;GO:0006355//regulation of transcription, DNA-templated,nucleobase-containing compound metaboli…	BnaC07g34060D [Brassica napus]
Nucleic acid	BnaC02G0482700ZS	-0.76969	0.000599093	0.0276727	78.66	70.58	72.78	149.83	120.58	104.63	74.0067	125.013	AT3G61110	RS27A	GO:0003735//structural constituent of ribosome,structural molecule activity;GO:0005618//cell wall,cell wall;GO:0022627//cytosolic small ribosomal subunit,other intracellular components;GO:0022627//cytosolic small ribosomal subunit,ribosome;GO:0005737//cytoplasm,cytoplasm;GO:0022627//cytosolic small ribosomal subunit,cytoplasm;GO:0022627//cytosolic small ribosomal subunit,cytosol;GO:0022627//cytos…	BnaC02g38320D [Brassica napus]
Nucleic acid	BnaC04G0344800ZS	-0.770899	0.00130844	0.0497476	22.77	28.35	25.62	51.53	44.32	34.92	25.58	43.59	AT3G52560	UEV1D-4	GO:0005515//protein binding,protein binding;GO:0005634//nucleus,nucleus;GO:0005515//protein binding,protein binding;GO:0006301//postreplication repair,other cellular processes;GO:0004842//ubiquitin-protein transferase activity,catalytic activity;GO:0006301//postreplication repair,response to stress;GO:0005829//cytosol,cytosol;GO:0005634//nucleus,nucleus;GO:0006974//cellular response to DNA damage…	BnaC04g28100D [Brassica napus]
Nucleic acid	BnaA01G0298100ZS	-0.611099	0.00127767	0.0487695	8.93	8.26	8.63	13.79	13.67	16.34	8.60667	14.6	AT3G22880	DMC1	GO:0005634//nucleus,nucleus;GO:0005634//nucleus,nucleus;GO:0007131//reciprocal meiotic recombination,DNA metabolic process;GO:0003697//single-stranded DNA binding,DNA binding;GO:0005515//protein binding,protein binding;GO:0051321//meiotic cell cycle,reproduction;GO:0051026//chiasma assembly,reproduction;GO:0051026//chiasma assembly,cellular component organization;GO:0006259//DNA metabolic process…	BnaA01g24420D [Brassica napus]
Nucleic acid	BnaA01G0308800ZS	-1.35371	7.98376e-05	0.00530926	1.06	1.23	0.61	2.23	2.92	2.94	0.966667	2.69667	AT3G21110	PUR7	GO:0006189//'de novo' IMP biosynthetic process,biosynthetic process;GO:0009733//response to auxin,response to chemical;GO:0009570//chloroplast stroma,chloroplast;GO:0009570//chloroplast stroma,plastid;GO:0006189//'de novo' IMP biosynthetic process,other cellular processes;GO:0006189//'de novo' IMP biosynthetic process,nucleobase-containing compound metabolic process;GO:0006189//'de novo' IMP bios…	BnaA01g25350D [Brassica napus]
Nucleic acid	BnaA01G0340700ZS	-2.81234	2.19264e-05	0.00180341	0.26	0.14	0.09	1.49	0.87	1.31	0.163333	1.22333	AT3G16650	PRL2	GO:0080008//Cul4-RING E3 ubiquitin ligase complex,other intracellular components;GO:0005662//DNA replication factor A complex,other intracellular components;GO:0080008//Cul4-RING E3 ubiquitin ligase complex,other intracellular components;GO:0005515//protein binding,protein binding;GO:0080008//Cul4-RING E3 ubiquitin ligase complex,other intracellular components;GO:0005634//nucleus,nucleus;GO:00710…	BnaA01g27690D [Brassica napus]
Nucleic acid	BnaA01G0413300ZS	-7.808	1.36432e-09	3.0977e-07	0	0	0	0.85	0.49	1.41	0	0.916667	AT3G02710	-	GO:0005681//spliceosomal complex,nucleus;GO:0008380//RNA splicing,other metabolic processes;GO:0005681//spliceosomal complex,other intracellular components;GO:0008380//RNA splicing,nucleobase-containing compound metabolic process;GO:0005634//nucleus,nucleus	PREDICTED: beta-catenin-like protein 1 [Brassica rapa]
Nucleic acid	BnaA03G0482600ZS	-0.736255	0.00116349	0.045747	7.44	11.69	8.1	14.07	18.2	14.58	9.07667	15.6167	AT2G47610	EL8Z	GO:0005737//cytoplasm,cytoplasm;GO:0009506//plasmodesma,other cellular components;GO:0022625//cytosolic large ribosomal subunit,ribosome;GO:0022625//cytosolic large ribosomal subunit,ribosome;GO:0022626//cytosolic ribosome,cytoplasm;GO:0000470//maturation of LSU-rRNA,nucleobase-containing compound metabolic process;GO:0022625//cytosolic large ribosomal subunit,other intracellular components;GO:00…	hypothetical protein EUGRSUZ_B00159 [Eucalyptus grandis]
Nucleic acid	BnaC07G0431500ZS	-6.98186	1.15474e-10	3.19118e-08	0	0	0.14	7.48	3.76	7.39	0.0466667	6.21	AT2G30350	HIGLE	GO:0009507//chloroplast,chloroplast;GO:0033557//Slx1-Slx4 complex,other intracellular components;GO:0008821//crossover junction endodeoxyribonuclease activity,catalytic activity;GO:0000724//double-strand break repair via homologous recombination,other cellular processes;GO:0008821//crossover junction endodeoxyribonuclease activity,nuclease activity;GO:0005634//nucleus,nucleus;GO:0017108//5'-flap …	BnaC07g36170D [Brassica napus]
Nucleic acid	BnaC02G0158200ZS	-0.955547	4.79088e-05	0.00345307	4.62	5.12	3.66	9.91	8.7	10.19	4.46667	9.6	AT2G30350	HIGLE	GO:0009507//chloroplast,chloroplast;GO:0033557//Slx1-Slx4 complex,other intracellular components;GO:0008821//crossover junction endodeoxyribonuclease activity,catalytic activity;GO:0000724//double-strand break repair via homologous recombination,other cellular processes;GO:0008821//crossover junction endodeoxyribonuclease activity,nuclease activity;GO:0005634//nucleus,nucleus;GO:0017108//5'-flap …	BnaC02g12960D [Brassica napus]
Nucleic acid	BnaA01G0309100ZS	-8.07252	4.00989e-11	1.18248e-08	0	0	0.02	2.33	2.27	2.99	0.00666667	2.53	AT2G19930	-	GO:0031380//nuclear RNA-directed RNA polymerase complex,nucleus;GO:0070919//production of siRNA involved in chromatin silencing by small RNA,regulation of gene expression, epigenetic;GO:0031380//nuclear RNA-directed RNA polymerase complex,other intracellular components;GO:0003968//RNA-directed 5'-3' RNA polymerase activity,catalytic activity;GO:0030422//production of siRNA involved in RNA interfe…	BnaA10g22280D [Brassica napus]
Nucleic acid	BnaC02G0429000ZS	-0.820807	8.65267e-05	0.00573234	6.99	9.27	5.54	13.89	13.41	14.44	7.26667	13.9133	AT2G01710	SDJ2	GO:0001228//DNA-binding transcription activator activity, RNA polymerase II-specific,DNA-binding transcription factor activity;GO:0005515//protein binding,protein binding;GO:0005515//protein binding,protein binding;GO:0005576//extracellular region,extracellular region	BnaA02g25870D [Brassica napus]
Nucleic acid	BnaA07G0319900ZS	-0.834844	3.54189e-08	6.16162e-06	76.22	93.52	74.07	174.79	141.92	143.67	81.27	153.46	AT1G70600	RPL27AC	GO:0022625//cytosolic large ribosomal subunit,cytoplasm;GO:0022625//cytosolic large ribosomal subunit,ribosome;GO:0022625//cytosolic large ribosomal subunit,other intracellular components;GO:0022625//cytosolic large ribosomal subunit,cytoplasm;GO:0022626//cytosolic ribosome,cytoplasm;GO:0022626//cytosolic ribosome,other intracellular components;GO:0022625//cytosolic large ribosomal subunit,riboso…	PREDICTED: 60S ribosomal protein L27a-3 [Brassica rapa]
Nucleic acid	BnaA09G0418700ZS	-3.21809	0.00069376	0.0310288	0.09	0.18	7.58	6.29	1.5	5.79	2.61667	4.52667	AT1G55310	SR33	GO:0016607//nuclear speck,nucleus;GO:0005737//cytoplasm,cytoplasm;GO:0035061//interchromatin granule,nucleoplasm;GO:0005515//protein binding,protein binding;GO:0005886//plasma membrane,plasma membrane;GO:0005515//protein binding,protein binding;GO:0000381//regulation of alternative mRNA splicing, via spliceosome,other cellular processes;GO:0000398//mRNA splicing, via spliceosome,other metabolic p…	SC35-like splicing factor 33 [Arabidopsis thaliana]
Nucleic acid	BnaC05G0267800ZS	-1.43219	2.13592e-10	5.64465e-08	1.6	2.52	1.68	7.67	3.8	6.18	1.93333	5.88333	AT1G30820	-	GO:0019856//pyrimidine nucleobase biosynthetic process,other metabolic processes;GO:0006241//CTP biosynthetic process,other cellular processes;GO:0019856//pyrimidine nucleobase biosynthetic process,biosynthetic process;GO:0019856//pyrimidine nucleobase biosynthetic process,nucleobase-containing compound metabolic process;GO:0019856//pyrimidine nucleobase biosynthetic process,other cellular proces…	BnaC05g23810D [Brassica napus]
Nucleic acid	BnaC02G0314900ZS	-1.11866	0.000143545	0.008656	6.64	6.54	7.7	14.08	16.33	16.08	6.96	15.4967	AT1G78870	UBC35	GO:0005634//nucleus,nucleus;GO:0031372//UBC13-MMS2 complex,other intracellular components;GO:0006301//postreplication repair,other cellular processes;GO:0006301//postreplication repair,response to stress;GO:0070534//protein K63-linked ubiquitination,cellular protein modification process;GO:0005886//plasma membrane,plasma membrane;GO:0005634//nucleus,nucleus;GO:0010053//root epidermal cell differe…	PREDICTED: ubiquitin-conjugating enzyme E2 36-like [Brassica rapa]
Amino acid and protein	BnaC02G0527800ZS	-0.825814	2.09416e-06	0.000242291	19.87	21.41	18.27	33.52	36.35	47.68	19.85	39.1833	AT5G61790	CNX1	GO:0009505//plant-type cell wall,cell wall;GO:0016021//integral component of membrane,other membranes;GO:0005774//vacuolar membrane,other intracellular components;GO:0005773//vacuole,vacuole;GO:0030968//endoplasmic reticulum unfolded protein response,response to stress;GO:0009506//plasmodesma,other cellular components;GO:0005774//vacuolar membrane,cytoplasm;GO:0030968//endoplasmic reticulum unfol…	PREDICTED: calnexin homolog 1-like [Brassica rapa]
Amino acid and protein	BnaC03G0561900ZS	-0.620266	0.000865543	0.0369783	25.63	31.44	29.89	38.95	48.79	59.85	28.9867	49.1967	AT5G61790	CNX1	GO:0009505//plant-type cell wall,cell wall;GO:0016021//integral component of membrane,other membranes;GO:0005774//vacuolar membrane,other intracellular components;GO:0005773//vacuole,vacuole;GO:0030968//endoplasmic reticulum unfolded protein response,response to stress;GO:0009506//plasmodesma,other cellular components;GO:0005774//vacuolar membrane,cytoplasm;GO:0030968//endoplasmic reticulum unfol…	BnaC03g52250D [Brassica napus]
Amino acid and protein	BnaC02G0120000ZS	-0.767251	1.09697e-05	0.00100858	36.34	41.49	35.93	58.87	67.36	88.05	37.92	71.4267	AT5G60390	EF1ALPHA	GO:0005886//plasma membrane,plasma membrane;GO:0005739//mitochondrion,mitochondrion;GO:0006414//translational elongation,translation;GO:0006412//translation,translation;GO:0005634//nucleus,nucleus;GO:0005886//plasma membrane,plasma membrane;GO:0005773//vacuole,vacuole;GO:0005773//vacuole,vacuole;GO:0009506//plasmodesma,other cellular components;GO:0005737//cytoplasm,cytoplasm;GO:0006414//translat…	PREDICTED: elongation factor 1-alpha 1 [Brassica rapa]
Amino acid and protein	BnaC02G0119800ZS	-0.837306	3.09642e-05	0.00239599	40.97	40.55	34.32	58.99	72.87	98.32	38.6133	76.7267	AT5G60390	EF1ALPHA	GO:0005886//plasma membrane,plasma membrane;GO:0005739//mitochondrion,mitochondrion;GO:0006414//translational elongation,translation;GO:0006412//translation,translation;GO:0005634//nucleus,nucleus;GO:0005886//plasma membrane,plasma membrane;GO:0005773//vacuole,vacuole;GO:0005773//vacuole,vacuole;GO:0009506//plasmodesma,other cellular components;GO:0005737//cytoplasm,cytoplasm;GO:0006414//translat…	PREDICTED: elongation factor 1-alpha 1 [Brassica rapa]
Amino acid and protein	BnaC02G0130000ZS	-0.878769	5.38665e-06	0.000545486	5.2	5.27	4.47	11.3	9.77	9.46	4.98	10.1767	AT5G59160	TOPP2	GO:0005737//cytoplasm,cytoplasm;GO:0005739//mitochondrion,mitochondrion;GO:0004722//protein serine/threonine phosphatase activity,hydrolase activity;GO:0005634//nucleus,nucleus;GO:0000164//protein phosphatase type 1 complex,cytoplasm;GO:0004722//protein serine/threonine phosphatase activity,hydrolase activity;GO:0004722//protein serine/threonine phosphatase activity,catalytic activity;GO:0004722/…	BnaC02g10230D [Brassica napus]
Amino acid and protein	BnaC02G0134800ZS	-2.50281	1.20846e-05	0.00109445	0.32	2.08	2	15.03	5.17	4.78	1.46667	8.32667	AT5G58500	LSH5	GO:0003677//DNA binding,DNA binding;GO:0005634//nucleus,nucleus;GO:0009416//response to light stimulus,response to light stimulus;GO:0007275//multicellular organism development,multicellular organism development	BnaCnng35040D [Brassica napus]
Amino acid and protein	BnaC02G0136600ZS	-0.740981	0.000333753	0.0174108	5.3	4.92	4.56	9.56	7.56	10.53	4.92667	9.21667	AT5G58290	RPT3	GO:0009507//chloroplast,chloroplast;GO:0005524//ATP binding,nucleotide binding;GO:0000502//proteasome complex,other intracellular components;GO:0006511//ubiquitin-dependent protein catabolic process,other metabolic processes;GO:0006511//ubiquitin-dependent protein catabolic process,catabolic process;GO:0045899//positive regulation of RNA polymerase II transcriptional preinitiation complex assembl…	BnaC02g10830D [Brassica napus]
Amino acid and protein	BnaC02G0154300ZS	-0.843828	0.000254293	0.0140872	6.81	7.32	5.55	17.23	9.75	13.18	6.56	13.3867	AT5G56150	UBC30	GO:0004842//ubiquitin-protein transferase activity,transferase activity;GO:0005515//protein binding,protein binding;GO:0006511//ubiquitin-dependent protein catabolic process,other cellular processes;GO:0016567//protein ubiquitination,cellular protein modification process;GO:0006511//ubiquitin-dependent protein catabolic process,protein metabolic process;GO:0006511//ubiquitin-dependent protein cat…	BnaC02g12450D [Brassica napus]
Amino acid and protein	BnaC02G0381100ZS	-1.01431	2.07657e-06	0.000240832	2.51	2.59	2.18	6.44	4.44	5.69	2.42667	5.52333	AT5G43060	RD21B	GO:0099503//secretory vesicle,cytoplasm;GO:0005764//lysosome,lysosome;GO:0005515//protein binding,protein binding;GO:0051603//proteolysis involved in cellular protein catabolic process,other metabolic processes;GO:0051603//proteolysis involved in cellular protein catabolic process,other cellular processes;GO:0099503//secretory vesicle,other intracellular components;GO:0005829//cytosol,cytosol;GO:…	BnaC02g30040D [Brassica napus]
Amino acid and protein	BnaC02G0381000ZS	-0.910486	0.000176021	0.010273	3.08	3.33	2.48	6.02	5.01	7.63	2.96333	6.22	AT5G43010	RPT4A	GO:0030433//ubiquitin-dependent ERAD pathway,response to stress;GO:0005524//ATP binding,nucleotide binding;GO:0045899//positive regulation of RNA polymerase II transcriptional preinitiation complex assembly,biosynthetic process;GO:0045899//positive regulation of RNA polymerase II transcriptional preinitiation complex assembly,other cellular processes;GO:0030433//ubiquitin-dependent ERAD pathway,r…	BnaC02g30020D [Brassica napus]
Amino acid and protein	BnaA04G0101500ZS	-0.688169	0.000423149	0.021219	7.48	7.04	6.79	11.68	11.36	15.34	7.10333	12.7933	AT5G38470	RAD23D	GO:0005634//nucleus,nucleus;GO:0005829//cytosol,cytosol;GO:0009409//response to cold,response to stress;GO:0043161//proteasome-mediated ubiquitin-dependent protein catabolic process,other cellular processes;GO:0043161//proteasome-mediated ubiquitin-dependent protein catabolic process,catabolic process;GO:0005634//nucleus,nucleus;GO:0005829//cytosol,cytosol;GO:0070628//proteasome binding,other bin…	PREDICTED: ubiquitin receptor RAD23d [Brassica rapa]
Amino acid and protein	BnaA07G0325000ZS	-2.01123	4.85178e-19	4.78861e-16	1.05	1.39	1.44	6.03	5.11	6.27	1.29333	5.80333	AT5G26780	SHM2	GO:0005829//cytosol,cytosol;GO:0006730//one-carbon metabolic process,other cellular processes;GO:0006565//L-serine catabolic process,other cellular processes;GO:0019264//glycine biosynthetic process from serine,other metabolic processes;GO:0005747//mitochondrial respiratory chain complex I,other membranes;GO:0006565//L-serine catabolic process,other metabolic processes;GO:0005739//mitochondrion,m…	BnaA07g29260D [Brassica napus]
Amino acid and protein	BnaC02G0520600ZS	-0.663747	0.00105192	0.0425445	4.92	6.71	5.36	9.07	9.97	11.43	5.66333	10.1567	AT5G23540	RPN11	GO:0061578//Lys63-specific deubiquitinase activity,hydrolase activity;GO:0005829//cytosol,cytosol;GO:0004843//thiol-dependent ubiquitin-specific protease activity,hydrolase activity;GO:0030163//protein catabolic process,protein metabolic process;GO:0006511//ubiquitin-dependent protein catabolic process,protein metabolic process;GO:0005634//nucleus,nucleus;GO:0008237//metallopeptidase activity,hyd…	BnaC02g41600D [Brassica napus]
Amino acid and protein	BnaC02G0098900ZS	-0.796818	9.98462e-06	0.000932193	4.75	6.06	5.06	9.08	8.31	11.74	5.29	9.71	AT5G19990	RPT6A	GO:0005634//nucleus,nucleus;GO:0006511//ubiquitin-dependent protein catabolic process,protein metabolic process;GO:0005886//plasma membrane,plasma membrane;GO:0031597//cytosolic proteasome complex,other intracellular components;GO:0031597//cytosolic proteasome complex,cytosol;GO:0005829//cytosol,cytosol;GO:0031597//cytosolic proteasome complex,cytoplasm;GO:0005524//ATP binding,other binding;GO:00…	BnaC02g09300D [Brassica napus]
Amino acid and protein	Bnascaffold0027G0048700ZS	-0.748484	0.000642702	0.0291306	7.96	13.9	7.7	15.9	15.81	21.95	9.85333	17.8867	AT5G19990	RPT6A	GO:0005634//nucleus,nucleus;GO:0006511//ubiquitin-dependent protein catabolic process,protein metabolic process;GO:0005886//plasma membrane,plasma membrane;GO:0031597//cytosolic proteasome complex,other intracellular components;GO:0031597//cytosolic proteasome complex,cytosol;GO:0005829//cytosol,cytosol;GO:0031597//cytosolic proteasome complex,cytoplasm;GO:0005524//ATP binding,other binding;GO:00…	BnaA03g07840D [Brassica napus]
Amino acid and protein	BnaA10G0179400ZS	-1.1725	6.89234e-08	1.11481e-05	3	5.28	3.58	8.75	7.96	10.99	3.95333	9.23333	AT5G19550	ASP2	GO:0009058//biosynthetic process,biosynthetic process;GO:0005774//vacuolar membrane,vacuole;GO:0005774//vacuolar membrane,other intracellular components;GO:0009536//plastid,plastid;GO:0030170//pyridoxal phosphate binding,other binding;GO:0004069//L-aspartate:2-oxoglutarate aminotransferase activity,transferase activity;GO:0005774//vacuolar membrane,other membranes;GO:0005618//cell wall,cell wall;…	PREDICTED: aspartate aminotransferase, cytoplasmic isozyme 1-like [Brassica rapa]
Amino acid and protein	BnaC02G0095200ZS	-0.998504	0.000184413	0.0106427	1.94	2.86	1.71	3.95	4.41	5.58	2.17	4.64667	AT5G19550	ASP2	GO:0009058//biosynthetic process,biosynthetic process;GO:0005774//vacuolar membrane,vacuole;GO:0005774//vacuolar membrane,other intracellular components;GO:0009536//plastid,plastid;GO:0030170//pyridoxal phosphate binding,other binding;GO:0004069//L-aspartate:2-oxoglutarate aminotransferase activity,transferase activity;GO:0005774//vacuolar membrane,other membranes;GO:0005618//cell wall,cell wall;…	BnaC02g08820D [Brassica napus]
Amino acid and protein	BnaC02G0040100ZS	-0.649837	2.79083e-05	0.00218752	41.03	55.28	47.28	74.71	84.28	85.1	47.8633	81.3633	AT5G10360	EMB3010	GO:0005634//nucleus,nucleus;GO:0009506//plasmodesma,other cellular components;GO:0022626//cytosolic ribosome,cytosol;GO:0009793//embryo development ending in seed dormancy,multicellular organism development;GO:0009793//embryo development ending in seed dormancy,post-embryonic development;GO:0009793//embryo development ending in seed dormancy,embryo development;GO:0022626//cytosolic ribosome,other…	BnaA02g00470D [Brassica napus]
Amino acid and protein	BnaC02G0037700ZS	-0.770579	0.000748964	0.0329285	16.88	18.98	13.85	26.95	28.67	35.46	16.57	30.36	AT5G09900	RPN5B	GO:0006511//ubiquitin-dependent protein catabolic process,other cellular processes;GO:0009793//embryo development ending in seed dormancy,multicellular organism development;GO:0005634//nucleus,nucleus;GO:0007275//multicellular organism development,multicellular organism development;GO:0043161//proteasome-mediated ubiquitin-dependent protein catabolic process,other metabolic processes;GO:0005737//…	PREDICTED: 26S proteasome non-ATPase regulatory subunit 12 homolog A [Brassica rapa]
Amino acid and protein	BnaC07G0482000ZS	-4.28143	4.44488e-05	0.00325209	0	0.06	0.11	1.25	1.19	1.14	0.0566667	1.19333	AT4G28270	RMA2	GO:0006511//ubiquitin-dependent protein catabolic process,protein metabolic process;GO:0006511//ubiquitin-dependent protein catabolic process,catabolic process;GO:0071712//ER-associated misfolded protein catabolic process,other cellular processes;GO:0071712//ER-associated misfolded protein catabolic process,other metabolic processes;GO:0005737//cytoplasm,cytoplasm;GO:0061630//ubiquitin protein li…	BnaC07g50700D [Brassica napus]
Amino acid and protein	Bnascaffold0026G0059000ZS	-5.52175	0.000768331	0.0335664	0	0	0	0.06	0.57	0.41	0	0.346667	AT2G46090	LCKB2	GO:0017050//D-erythro-sphingosine kinase activity,kinase activity;GO:0006671//phytosphingosine metabolic process,other metabolic processes;GO:0009507//chloroplast,chloroplast;GO:0006671//phytosphingosine metabolic process,lipid metabolic process;GO:0006671//phytosphingosine metabolic process,other cellular processes;GO:0003951//NAD+ kinase activity,kinase activity;GO:0005524//ATP binding,other bi…	PREDICTED: sphingoid long-chain bases kinase 2, mitochondrial [Brassica rapa]
Amino acid and protein	BnaC02G0325400ZS	-0.794948	6.0161e-05	0.0042228	9.06	9.39	8.55	14.1	16.97	20.65	9	17.24	AT1G80560	IMD2	GO:0009570//chloroplast stroma,cytoplasm;GO:0009098//leucine biosynthetic process,other metabolic processes;GO:0009098//leucine biosynthetic process,other metabolic processes;GO:0009570//chloroplast stroma,cytoplasm;GO:0009507//chloroplast,chloroplast;GO:0009941//chloroplast envelope,plastid;GO:0009098//leucine biosynthetic process,biosynthetic process;GO:0009098//leucine biosynthetic process,bio…	BnaC02g22980D [Brassica napus]
Amino acid and protein	BnaC02G0207500ZS	-0.81197	1.00305e-06	0.000124066	10.73	12	8.99	24.83	17.01	19.22	10.5733	20.3533	AT1G66900	ABHD17	GO:0005576//extracellular region,extracellular region;GO:0016787//hydrolase activity,hydrolase activity;GO:0008150//biological_process,unknown biological processes	PREDICTED: alpha/beta hydrolase domain-containing protein 17C-like [Brassica rapa]
Amino acid and protein	BnaA06G0145500ZS	-0.684708	2.77157e-05	0.00218388	51.17	67.69	51.53	108.63	91.31	84.69	56.7967	94.8767	AT1G20693	HMGB2	GO:0006333//chromatin assembly or disassembly,cellular component organization;GO:0003677//DNA binding,DNA binding;GO:0005634//nucleus,nucleus;GO:0005634//nucleus,nucleus;GO:0030527//structural constituent of chromatin,structural molecule activity;GO:0003700//DNA-binding transcription factor activity,DNA-binding transcription factor activity;GO:0003677//DNA binding,DNA binding;GO:0003682//chromati…	BnaA06g14580D [Brassica napus]
Amino acid and protein	BnaA08G0260500ZS	-1.60988	0.00028925	0.0155603	1.31	0.82	1.54	3.34	5.68	3.03	1.22333	4.01667	AT1G17710	-	GO:0016311//dephosphorylation,other metabolic processes;GO:0005634//nucleus,nucleus;GO:0052732//phosphoethanolamine phosphatase activity,hydrolase activity;GO:0046872//metal ion binding,other binding;GO:0052731//phosphocholine phosphatase activity,hydrolase activity;GO:0016311//dephosphorylation,other cellular processes	BnaA08g23000D [Brassica napus]
Amino acid and protein	BnaA06G0076600ZS	-1.6864	6.24493e-14	2.67272e-11	1.96	2.98	1.93	10.21	7.79	7.09	2.29	8.36333	AT1G11790	ADT1	GO:0009094//L-phenylalanine biosynthetic process,biosynthetic process;GO:0009094//L-phenylalanine biosynthetic process,other metabolic processes;GO:0009094//L-phenylalanine biosynthetic process,other cellular processes;GO:0009570//chloroplast stroma,other intracellular components;GO:0009507//chloroplast,chloroplast;GO:0009507//chloroplast,chloroplast;GO:0047769//arogenate dehydratase activity,cat…	BnaC05g08770D [Brassica napus]
Amino acid and protein	BnaA10G0111900ZS	-0.912467	0.000780951	0.0339643	1.23	1.58	1.05	3.35	2.16	2.65	1.28667	2.72	AT5G55070	-	GO:0033512//L-lysine catabolic process to acetyl-CoA via saccharopine,catabolic process;GO:0033512//L-lysine catabolic process to acetyl-CoA via saccharopine,nucleobase-containing compound metabolic process;GO:0005739//mitochondrion,mitochondrion;GO:0004149//dihydrolipoyllysine-residue succinyltransferase activity,transferase activity;GO:0022626//cytosolic ribosome,ribosome;GO:0006099//tricarboxy…	PREDICTED: dihydrolipoyllysine-residue succinyltransferase component of 2-oxoglutarate dehydrogenase complex 1, mitochondrial isoform X2 [Brassica rapa]
Amino acid and protein	BnaA04G0048200ZS	-0.906872	0.00125661	0.0483086	2.11	2.87	2.66	3.61	5.06	7.03	2.54667	5.23333	AT3G54400	-	GO:0030163//protein catabolic process,protein metabolic process;GO:0004190//aspartic-type endopeptidase activity,hydrolase activity;GO:0005829//cytosol,cytosol;GO:0005618//cell wall,cell wall;GO:0005576//extracellular region,extracellular region;GO:0048046//apoplast,extracellular region;GO:0006508//proteolysis,protein metabolic process;GO:0004190//aspartic-type endopeptidase activity,catalytic ac…	BnaA04g04140D [Brassica napus]
Cell growth	BnaA02G0418000ZS	-4.2921	2.73028e-14	1.24568e-11	0.01	0.13	0.06	3.83	2.02	2.13	0.0666667	2.66	AT5G66740	BDR8	GO:0003674//molecular_function,unknown molecular functions;GO:0008150//biological_process,unknown biological processes;GO:0005634//nucleus,nucleus	BnaA02g34690D [Brassica napus]
Cell growth	BnaC02G0331600ZS	-0.931091	4.68237e-07	6.36092e-05	5.08	7.11	5.37	11.04	11.94	13.74	5.85333	12.24	AT5G61020	ECT3	GO:0005634//nucleus,nucleus;GO:0005634//nucleus,nucleus;GO:0008150//biological_process,unknown biological processes	BnaCnng23940D [Brassica napus]
Cell growth	BnaC02G0155800ZS	-1.40993	0.000255223	0.0141064	0.25	0.61	0.42	1.05	1.11	1.59	0.426667	1.25	AT5G55920	OLI2	GO:0009383//rRNA (cytosine-C5-)-methyltransferase activity,catalytic activity;GO:0051301//cell division,other cellular processes;GO:0005829//cytosol,cytosol;GO:0009965//leaf morphogenesis,multicellular organism development;GO:0070475//rRNA base methylation,nucleobase-containing compound metabolic process;GO:0010015//root morphogenesis,multicellular organism development;GO:0070475//rRNA base methy…	BnaC02g12740D [Brassica napus]
Cell growth	BnaC02G0482800ZS	-1.73052	2.12987e-14	9.90429e-12	2.69	4.8	3.08	17.52	7.97	11.47	3.52333	12.32	AT5G48030	GFA2	GO:0005524//ATP binding,nucleotide binding;GO:0000740//nuclear membrane fusion,cellular component organization;GO:0009558//embryo sac cellularization,anatomical structure development;GO:0009507//chloroplast,chloroplast;GO:0005524//ATP binding,other binding;GO:0010198//synergid death,anatomical structure development;GO:0051085//chaperone cofactor-dependent protein refolding,other cellular processe…	BnaC02g38330D [Brassica napus]
Cell growth	BnaA02G0384700ZS	-1.22525	1.1297e-05	0.00103279	1.53	2.38	1.58	6.56	3.37	4.97	1.83	4.96667	AT5G24580	HIPP09	GO:0030001//metal ion transport,transport;GO:0005634//nucleus,nucleus;GO:0005634//nucleus,nucleus;GO:0005634//nucleus,nucleus;GO:0005634//nucleus,nucleus;GO:0046872//metal ion binding,other binding;GO:0005634//nucleus,nucleus	BnaA02g32440D [Brassica napus]
Cell growth	BnaC02G0519300ZS	-1.30376	1.29734e-06	0.000156464	2.95	3.01	1.91	5.51	6.23	10.01	2.62333	7.25	AT5G23940	PEL3	GO:0005829//cytosol,cytosol;GO:0090626//plant epidermis morphogenesis,anatomical structure development;GO:0009793//embryo development ending in seed dormancy,post-embryonic development;GO:0010143//cutin biosynthetic process,other metabolic processes;GO:0009793//embryo development ending in seed dormancy,anatomical structure development;GO:0009793//embryo development ending in seed dormancy,multic…	BnaC02g41520D [Brassica napus]
Cell growth	BnaA02G0388000ZS	-1.08734	0.000520836	0.0248654	2.42	4.14	1.76	4.56	4.94	9.87	2.77333	6.45667	AT5G23940	PEL3	GO:0005829//cytosol,cytosol;GO:0090626//plant epidermis morphogenesis,anatomical structure development;GO:0009793//embryo development ending in seed dormancy,post-embryonic development;GO:0010143//cutin biosynthetic process,other metabolic processes;GO:0009793//embryo development ending in seed dormancy,anatomical structure development;GO:0009793//embryo development ending in seed dormancy,multic…	BnaC02g41520D [Brassica napus]
Cell growth	BnaC02G0056600ZS	-0.79096	0.000852964	0.0365652	2.07	3.82	3.49	6.57	5.24	5.88	3.12667	5.89667	AT5G13570	DCP2	GO:0010072//primary shoot apical meristem specification,embryo development;GO:0010072//primary shoot apical meristem specification,post-embryonic development;GO:0016441//posttranscriptional gene silencing,regulation of gene expression, epigenetic;GO:0031087//deadenylation-independent decapping of nuclear-transcribed mRNA,catabolic process;GO:0005515//protein binding,protein binding;GO:0005524//AT…	BnaC02g04850D [Brassica napus]
Cell growth	BnaC02G0037200ZS	-0.671995	0.000178685	0.0103865	24.18	25.28	20.43	35.31	38.72	49.69	23.2967	41.24	AT5G09810	ACT7	GO:0005829//cytosol,cytosol;GO:0009733//response to auxin,response to chemical;GO:0009733//response to auxin,response to endogenous stimulus;GO:0009506//plasmodesma,other cellular components;GO:0005200//structural constituent of cytoskeleton,structural molecule activity;GO:0048767//root hair elongation,cell growth;GO:0005730//nucleolus,nucleolus;GO:0005739//mitochondrion,mitochondrion;GO:0048364/…	-
Cell growth	BnaC02G0402800ZS	-2.24258	6.81134e-13	2.63528e-10	13.98	13.05	6.76	50.92	52.07	50.19	11.2633	51.06	AT4G32110	-	GO:0001709//cell fate determination,cell differentiation;GO:0005576//extracellular region,extracellular region;GO:0016757//transferase activity, transferring glycosyl groups,transferase activity;GO:0001709//cell fate determination,other cellular processes;GO:0016757//transferase activity, transferring glycosyl groups,transferase activity	BnaC02g31830D [Brassica napus]
Cell growth	BnaA02G0295000ZS	-1.032	9.22817e-10	2.14564e-07	173.49	226.91	161.24	436.75	323.79	385.48	187.213	382.007	AT4G32110	-	GO:0001709//cell fate determination,cell differentiation;GO:0005576//extracellular region,extracellular region;GO:0016757//transferase activity, transferring glycosyl groups,transferase activity;GO:0001709//cell fate determination,other cellular processes;GO:0016757//transferase activity, transferring glycosyl groups,transferase activity	seed specific protein Bn15D33A [Brassica napus]
Cell growth	BnaC07G0464000ZS	-1.6881	5.96652e-08	9.84823e-06	0.52	0.78	0.48	2.43	1.58	2.43	0.593333	2.14667	AT4G25360	TBL18	GO:0009507//chloroplast,chloroplast;GO:0005794//Golgi apparatus,Golgi apparatus;GO:0016413//O-acetyltransferase activity,transferase activity;GO:0016021//integral component of membrane,other membranes;GO:0009507//chloroplast,chloroplast	PREDICTED: protein trichome birefringence-like 18 [Brassica rapa]
Cell growth	BnaA01G0089500ZS	-5.59327	0.000333598	0.0174108	0	0	0	0.26	0.12	0.4	0	0.26	AT4G17890	AGD8	GO:0005096//GTPase activator activity,enzyme regulator activity;GO:0048205//COPI coating of Golgi vesicle,transport;GO:0048205//COPI coating of Golgi vesicle,other cellular processes;GO:0048205//COPI coating of Golgi vesicle,cellular component organization;GO:0005829//cytosol,cytosol;GO:0005634//nucleus,nucleus;GO:0030126//COPI vesicle coat,other membranes;GO:0005634//nucleus,nucleus;GO:0030126//…	BnaA01g08760D [Brassica napus]
Cell growth	BnaA06G0164100ZS	-1.40847	4.74968e-06	0.000489774	0.48	1.8	1.03	3.38	2.51	3.6	1.10333	3.16333	AT3G48870	CLPC2	GO:0031969//chloroplast membrane,cytoplasm;GO:0009570//chloroplast stroma,plastid;GO:0005739//mitochondrion,mitochondrion;GO:0009570//chloroplast stroma,cytoplasm;GO:0009570//chloroplast stroma,plastid;GO:0009536//plastid,plastid;GO:0031969//chloroplast membrane,chloroplast;GO:0031969//chloroplast membrane,other membranes;GO:0009941//chloroplast envelope,plastid;GO:0032991//protein-containing com…	-
Cell growth	BnaC02G0459400ZS	-0.684362	0.000185259	0.0106788	6.33	6.57	5.29	11.6	9.98	10.73	6.06333	10.77	AT3G27090	NRP2	GO:0008150//biological_process,unknown biological processes;GO:0003674//molecular_function,unknown molecular functions	BnaC02g36650D [Brassica napus]
Cell growth	BnaC02G0459100ZS	-2.78956	0.00050774	0.0243363	0.13	0.15	0.14	1.19	0.35	1.64	0.14	1.06	AT3G27060	TSO2	GO:0009263//deoxyribonucleotide biosynthetic process,biosynthetic process;GO:0051726//regulation of cell cycle,other cellular processes;GO:0005634//nucleus,nucleus;GO:0007275//multicellular organism development,multicellular organism development;GO:0006281//DNA repair,DNA metabolic process;GO:0006281//DNA repair,other cellular processes;GO:0006260//DNA replication,other cellular processes;GO:0009…	BnaC02g36630D [Brassica napus]
Cell growth	BnaA01G0337400ZS	-0.768828	7.22056e-05	0.00486352	4.3	5.46	4.01	8.39	6.83	10.09	4.59	8.43667	AT3G17090	PP2C.D2	GO:0004724//magnesium-dependent protein serine/threonine phosphatase activity,hydrolase activity;GO:0006470//protein dephosphorylation,other cellular processes;GO:0004722//protein serine/threonine phosphatase activity,catalytic activity;GO:0046872//metal ion binding,other binding;GO:0006470//protein dephosphorylation,cellular protein modification process;GO:0004724//magnesium-dependent protein se…	BnaC01g34900D [Brassica napus]
Cell growth	BnaC01G0435200ZS	-8.42489	1.04623e-11	3.41876e-09	0	0	0	1.21	0.75	1.09	0	1.01667	AT3G14950	TTL2	GO:0009555//pollen development,multicellular organism development;GO:0005634//nucleus,nucleus	BnaC01g36460D [Brassica napus]
Cell growth	BnaA01G0368500ZS	-0.647483	9.50736e-06	0.000896287	3.78	4.6	4.35	8.22	6.34	7.83	4.24333	7.46333	AT3G12280	RBR1	GO:0005515//protein binding,protein binding;GO:0005515//protein binding,protein binding;GO:0001708//cell fate specification,other cellular processes;GO:0000082//G1/S transition of mitotic cell cycle,other cellular processes;GO:0001102//RNA polymerase II activating transcription factor binding,protein binding;GO:0006357//regulation of transcription by RNA polymerase II,other cellular processes;GO:…	-
Cell growth	BnaA01G0383900ZS	-0.623389	0.00109009	0.0436417	7.08	7.2	6.76	10.82	9.95	13.24	7.01333	11.3367	AT3G09300	ORP3B	GO:0005829//cytosol,cytosol;GO:0005829//cytosol,cytosol;GO:0032934//sterol binding,lipid binding;GO:0016020//membrane,other membranes;GO:0005634//nucleus,nucleus;GO:0006869//lipid transport,transport;GO:0032934//sterol binding,other binding;GO:0008289//lipid binding,lipid binding;GO:0043231//intracellular membrane-bounded organelle,other intracellular components	PREDICTED: oxysterol-binding protein-related protein 3B-like [Brassica rapa]
Cell growth	BnaA03G0150600ZS	-1.60695	0.000630536	0.0287144	0.14	0.33	0.34	0.71	1.13	1.38	0.27	1.07333	AT3G01610	CDC48C	GO:0009524//phragmoplast,other intracellular components;GO:1990275//preribosome binding,other binding;GO:0051301//cell division,other cellular processes;GO:0016887//ATPase activity,hydrolase activity;GO:0005856//cytoskeleton,cytoskeleton;GO:0051973//positive regulation of telomerase activity,regulation of molecular function;GO:0005524//ATP binding,other binding;GO:0005524//ATP binding,nucleotide …	PREDICTED: cell division control protein 48 homolog C-like [Brassica rapa]
Cell growth	BnaA05G0050700ZS	-0.990542	4.23427e-06	0.000447113	2.8	4.92	3.06	11.48	5.67	8.06	3.59333	8.40333	AT2G40360	BOP1	GO:0051302//regulation of cell division,other cellular processes;GO:0005634//nucleus,nucleus;GO:0005634//nucleus,nucleus;GO:0007276//gamete generation,reproduction;GO:0070545//PeBoW complex,other intracellular components;GO:0043021//ribonucleoprotein complex binding,other binding;GO:0070545//PeBoW complex,nucleolus;GO:0000463//maturation of LSU-rRNA from tricistronic rRNA transcript (SSU-rRNA, 5.…	BnaA05g04600D [Brassica napus]
Cell growth	BnaC02G0443300ZS	-0.935294	4.01578e-05	0.0029787	17.91	29.29	24.86	55.77	36.13	47.09	24.02	46.33	AT2G03680	SPR1	GO:0043622//cortical microtubule organization,other cellular processes;GO:0071472//cellular response to salt stress,response to abiotic stimulus;GO:0005876//spindle microtubule,other intracellular components;GO:0071472//cellular response to salt stress,response to stress;GO:0043622//cortical microtubule organization,cellular component organization;GO:0009574//preprophase band,cytoskeleton;GO:0010…	BnaC02g35090D [Brassica napus]
Cell growth	BnaC06G0445500ZS	-0.592214	0.000883127	0.0375407	3.36	4.82	4.75	6.87	6.71	8.11	4.31	7.23	AT1G78920	AVPL1	GO:1902600//proton transmembrane transport,transport;GO:0009678//pyrophosphate hydrolysis-driven proton transmembrane transporter activity,transporter activity;GO:0000139//Golgi membrane,Golgi apparatus;GO:0005886//plasma membrane,plasma membrane;GO:0005886//plasma membrane,plasma membrane;GO:0005794//Golgi apparatus,Golgi apparatus;GO:0005794//Golgi apparatus,Golgi apparatus;GO:0005794//Golgi ap…	BnaC06g39350D [Brassica napus]
Cell growth	BnaA07G0307700ZS	-1.33515	8.28032e-10	1.93455e-07	1.25	1.65	1.11	4.18	3.05	4.31	1.33667	3.84667	AT1G69220	SIK1	GO:0005515//protein binding,protein binding;GO:0005524//ATP binding,nucleotide binding;GO:0001558//regulation of cell growth,other cellular processes;GO:0001558//regulation of cell growth,growth;GO:0005524//ATP binding,nucleotide binding;GO:0023014//signal transduction by protein phosphorylation,cellular protein modification process;GO:0005886//plasma membrane,plasma membrane;GO:0032147//activati…	PREDICTED: serine/threonine-protein kinase 3-like [Brassica rapa]
Cell growth	BnaC06G0357100ZS	-1.33544	1.80581e-07	2.68716e-05	7.83	6.24	7.27	10.22	9.12	10.05	7.11333	9.79667	AT1G69220	SIK1	GO:0005515//protein binding,protein binding;GO:0005524//ATP binding,nucleotide binding;GO:0001558//regulation of cell growth,other cellular processes;GO:0001558//regulation of cell growth,growth;GO:0005524//ATP binding,nucleotide binding;GO:0023014//signal transduction by protein phosphorylation,cellular protein modification process;GO:0005886//plasma membrane,plasma membrane;GO:0032147//activati…	BnaA07g27770D [Brassica napus]
Cell growth	BnaC02G0232400ZS	-0.65513	0.000585912	0.0272199	4.9	6.39	5.03	10.79	9.09	9.32	5.44	9.73333	AT1G69030	-	GO:0008150//biological_process,unknown biological processes	BnaC02g18890D [Brassica napus]
Cell growth	BnaA05G0168100ZS	-0.641821	3.65473e-05	0.00276604	49.66	61.7	49.61	95.16	85.01	83.54	53.6567	87.9033	AT1G52300	EL37Y	GO:0022625//cytosolic large ribosomal subunit,other intracellular components;GO:0022626//cytosolic ribosome,cytoplasm;GO:0022626//cytosolic ribosome,cytosol;GO:0019843//rRNA binding,RNA binding;GO:0022626//cytosolic ribosome,ribosome;GO:0022626//cytosolic ribosome,cytosol;GO:0003735//structural constituent of ribosome,structural molecule activity;GO:0046872//metal ion binding,other binding;GO:002…	BnaA06g01640D [Brassica napus]
Cell growth	BnaA09G0624500ZS	-1.186	0.00063055	0.0287144	0.38	0.91	0.82	1.61	1.41	2.24	0.703333	1.75333	AT1G15910	FDM1	GO:0010569//regulation of double-strand break repair via homologous recombination,other metabolic processes;GO:0043621//protein self-association,protein binding;GO:0003725//double-stranded RNA binding,RNA binding;GO:0010569//regulation of double-strand break repair via homologous recombination,DNA metabolic process;GO:0010569//regulation of double-strand break repair via homologous recombination,…	BnaA09g56520D [Brassica napus]
Cell growth	BnaC08G0222000ZS	-3.0166	7.89868e-06	0.000764473	0.06	0.55	0.2	2.5	2.41	1.77	0.27	2.22667	AT1G10630	ATARFA1F	GO:0005507//copper ion binding,other binding;GO:0005525//GTP binding,nucleotide binding;GO:0006499//N-terminal protein myristoylation,biosynthetic process;GO:0005794//Golgi apparatus,Golgi apparatus;GO:0006499//N-terminal protein myristoylation,other cellular processes;GO:0005794//Golgi apparatus,Golgi apparatus;GO:0006499//N-terminal protein myristoylation,protein metabolic process;GO:0016004//p…	BnaC03g56760D [Brassica napus]
Cell wall	BnaC02G0129100ZS	-0.88559	1.05637e-05	0.00097683	4.97	5.97	4.05	9.68	9.69	10.85	4.99667	10.0733	AT5G59290	UXS3	GO:0042732//D-xylose metabolic process,other metabolic processes;GO:0033320//UDP-D-xylose biosynthetic process,nucleobase-containing compound metabolic process;GO:0033320//UDP-D-xylose biosynthetic process,other cellular processes;GO:0005829//cytosol,cytosol;GO:0033320//UDP-D-xylose biosynthetic process,other metabolic processes;GO:0005829//cytosol,cytosol;GO:0070403//NAD+ binding,nucleotide bind…	BnaC02g10080D [Brassica napus]
Cell wall	BnaC02G0144300ZS	-0.838234	1.63309e-07	2.46042e-05	40.89	59.9	46.46	117.93	80.24	87.37	49.0833	95.18	AT5G57560	XTH22	GO:0010583//response to cyclopentenone,response to chemical;GO:0009612//response to mechanical stimulus,response to external stimulus;GO:0010411//xyloglucan metabolic process,carbohydrate metabolic process;GO:0009733//response to auxin,response to chemical;GO:0009741//response to brassinosteroid,response to chemical;GO:0009612//response to mechanical stimulus,response to abiotic stimulus;GO:00480…	BnaC02g11470D [Brassica napus]
Cell wall	BnaC02G0151200ZS	-0.973108	1.45177e-05	0.00127424	57.77	58.49	46.15	157.76	96.09	78.02	54.1367	110.623	AT5G56710	RPL31C	GO:0022626//cytosolic ribosome,ribosome;GO:0005618//cell wall,cell wall;GO:0022626//cytosolic ribosome,cytosol;GO:0022626//cytosolic ribosome,ribosome;GO:0022626//cytosolic ribosome,other intracellular components;GO:0022626//cytosolic ribosome,cytosol;GO:0022626//cytosolic ribosome,cytoplasm;GO:0022625//cytosolic large ribosomal subunit,other intracellular components;GO:0005737//cytoplasm,cytopla…	PREDICTED: 60S ribosomal protein L31-3 [Brassica rapa]
Cell wall	BnaC02G0191500ZS	-0.950512	3.71689e-06	0.000402139	6.57	6.91	6.61	12.4	13.59	16.64	6.69667	14.21	AT5G51550	EXL3	GO:0003674//molecular_function,unknown molecular functions;GO:0080167//response to karrikin,response to abiotic stimulus;GO:0009505//plant-type cell wall,cell wall;GO:0009506//plasmodesma,other cellular components;GO:0005576//extracellular region,extracellular region	BnaAnng08160D [Brassica napus]
Cell wall	BnaC02G0402500ZS	-1.26118	0.00027353	0.0148969	3.7	2.74	2.01	8.38	6.88	6.75	2.81667	7.33667	AT5G45750	RABA1C	GO:0005634//nucleus,nucleus;GO:0005886//plasma membrane,plasma membrane;GO:0005773//vacuole,vacuole;GO:0005829//cytosol,cytosol;GO:0005515//protein binding,protein binding;GO:0009536//plastid,plastid;GO:0006886//intracellular protein transport,transport;GO:0003924//GTPase activity,hydrolase activity;GO:0005525//GTP binding,other binding;GO:0005525//GTP binding,nucleotide binding;GO:0005886//plasm…	BnaA02g24040D [Brassica napus]
Cell wall	BnaA04G0105900ZS	-1.17922	8.30812e-07	0.000104635	2.35	2.73	1.82	4.94	5.41	6.9	2.3	5.75	AT5G39320	UGD4	GO:0005829//cytosol,cytosol;GO:0006065//UDP-glucuronate biosynthetic process,biosynthetic process;GO:0006065//UDP-glucuronate biosynthetic process,other cellular processes;GO:0006065//UDP-glucuronate biosynthetic process,other metabolic processes;GO:0005634//nucleus,nucleus;GO:0006065//UDP-glucuronate biosynthetic process,nucleobase-containing compound metabolic process;GO:0051287//NAD binding,ot…	PREDICTED: UDP-glucose 6-dehydrogenase 4 [Brassica rapa]
Cell wall	BnaA10G0177700ZS	-0.899193	7.35691e-05	0.00494847	1.77	2.57	2.4	4.79	3.74	5.44	2.24667	4.65667	AT5G19780	TUA5	GO:0046686//response to cadmium ion,response to chemical;GO:0005874//microtubule,cytoskeleton;GO:0009506//plasmodesma,other cellular components;GO:0005525//GTP binding,nucleotide binding;GO:0005634//nucleus,nucleus;GO:0005829//cytosol,cytosol;GO:0005618//cell wall,cell wall;GO:0045298//tubulin complex,cytoskeleton;GO:0005200//structural constituent of cytoskeleton,structural molecule activity;GO:…	PREDICTED: tubulin alpha-3 chain [Brassica rapa]
Cell wall	BnaC02G0096800ZS	-0.827808	0.00102251	0.0416951	3.19	3.3	3.08	5.64	4.64	8.81	3.19	6.36333	AT5G19780	TUA5	GO:0046686//response to cadmium ion,response to chemical;GO:0005874//microtubule,cytoskeleton;GO:0009506//plasmodesma,other cellular components;GO:0005525//GTP binding,nucleotide binding;GO:0005634//nucleus,nucleus;GO:0005829//cytosol,cytosol;GO:0005618//cell wall,cell wall;GO:0045298//tubulin complex,cytoskeleton;GO:0005200//structural constituent of cytoskeleton,structural molecule activity;GO:…	BnaC02g09000D [Brassica napus]
Cell wall	BnaC02G0069000ZS	-0.717735	0.000192272	0.0110304	6.19	5.86	4.89	10.03	8.91	12.43	5.64667	10.4567	AT5G15490	UGD3	GO:0006065//UDP-glucuronate biosynthetic process,nucleobase-containing compound metabolic process;GO:0005829//cytosol,cytosol;GO:0005618//cell wall,cell wall;GO:0052546//cell wall pectin metabolic process,cellular component organization;GO:0006024//glycosaminoglycan biosynthetic process,other metabolic processes;GO:0006065//UDP-glucuronate biosynthetic process,other cellular processes;GO:0003979/…	PREDICTED: UDP-glucose 6-dehydrogenase 3-like [Brassica rapa]
Cell wall	BnaC02G0289900ZS	-0.713585	0.000479504	0.0232829	44	44.82	34.54	71.2	66.58	59.98	41.12	65.92	AT5G10980	HTR8	GO:0030875//rDNA protrusion,nucleus;GO:0005730//nucleolus,nucleolus;GO:0046982//protein heterodimerization activity,protein binding;GO:0003677//DNA binding,DNA binding;GO:0005634//nucleus,nucleus;GO:0005515//protein binding,protein binding;GO:0000786//nucleosome,other intracellular components;GO:0030875//rDNA protrusion,nucleolus;GO:0005634//nucleus,nucleus;GO:0005515//protein binding,protein bin…	hypothetical protein CARUB_v10002094mg, partial [Capsella rubella]
Cell wall	BnaA04G0155000ZS	-10.1718	3.52997e-17	2.58661e-14	0	0	0	10.76	5.96	7.08	0	7.93333	AT4G18780	CESA8	GO:0042742//defense response to bacterium,response to biotic stimulus;GO:0006970//response to osmotic stress,response to abiotic stimulus;GO:0005515//protein binding,protein binding;GO:0009834//plant-type secondary cell wall biogenesis,other cellular processes;GO:0005618//cell wall,cell wall;GO:0005802//trans-Golgi network,Golgi apparatus;GO:0005515//protein binding,protein binding;GO:0009414//re…	BnaA04g13710D [Brassica napus]
Cell wall	BnaA08G0010000ZS	-4.79345	0.000126963	0.00786194	0	0	0.07	0.57	0.36	1.19	0.0233333	0.706667	AT4G18780	CESA8	GO:0042742//defense response to bacterium,response to biotic stimulus;GO:0006970//response to osmotic stress,response to abiotic stimulus;GO:0005515//protein binding,protein binding;GO:0009834//plant-type secondary cell wall biogenesis,other cellular processes;GO:0005618//cell wall,cell wall;GO:0005802//trans-Golgi network,Golgi apparatus;GO:0005515//protein binding,protein binding;GO:0009414//re…	BnaA04g13710D [Brassica napus]
Cell wall	BnaC02G0365000ZS	-0.926469	1.81477e-06	0.000213024	5.18	7.23	6.1	12.77	12.2	13.79	6.17	12.92	AT4G11150	VHAE1	GO:0022626//cytosolic ribosome,ribosome;GO:0005773//vacuole,vacuole;GO:0009793//embryo development ending in seed dormancy,embryo development;GO:0005774//vacuolar membrane,cytoplasm;GO:0005773//vacuole,vacuole;GO:0009793//embryo development ending in seed dormancy,multicellular organism development;GO:0022626//cytosolic ribosome,other intracellular components;GO:0007030//Golgi organization,cellul…	BnaC02g28880D [Brassica napus]
Cell wall	BnaC02G0189200ZS	-1.2491	0.000102764	0.00658259	0.63	1.54	0.74	3.58	1.62	3.02	0.97	2.74	AT3G56060	-	GO:0016614//oxidoreductase activity, acting on CH-OH group of donors,catalytic activity;GO:0050660//flavin adenine dinucleotide binding,other binding;GO:0050660//flavin adenine dinucleotide binding,nucleotide binding;GO:0009507//chloroplast,chloroplast;GO:0055114//oxidation-reduction process,other metabolic processes	BnaC02g15450D [Brassica napus]
Cell wall	BnaA02G0261300ZS	-2.20622	1.38632e-05	0.00122569	0.31	0.46	0.08	1.68	1.06	1.63	0.283333	1.45667	AT3G53750	ACT3	GO:0005737//cytoplasm,cytoplasm;GO:0005200//structural constituent of cytoskeleton,structural molecule activity;GO:0005737//cytoplasm,cytoplasm;GO:0005856//cytoskeleton,cytoskeleton;GO:0005634//nucleus,nucleus;GO:0007010//cytoskeleton organization,cellular component organization;GO:0005737//cytoplasm,cytoplasm;GO:0005618//cell wall,cell wall;GO:0009506//plasmodesma,other cellular components;GO:00…	BnaA02g21280D [Brassica napus]
Cell wall	BnaA04G0065600ZS	-5.50142	0.000695295	0.0310488	0	0	0	0.35	0.05	0.13	0	0.176667	AT3G52600	CWINV2	GO:0048046//apoplast,extracellular region;GO:0004564//beta-fructofuranosidase activity,hydrolase activity;GO:0005618//cell wall,cell wall;GO:0005975//carbohydrate metabolic process,carbohydrate metabolic process	PREDICTED: beta-fructofuranosidase, insoluble isoenzyme CWINV2 [Brassica rapa]
Cell wall	BnaC07G0399300ZS	-4.18765	0.00127338	0.0486438	0.03	0	0.03	0.5	0.18	0.5	0.02	0.393333	AT3G52500	-	GO:0004190//aspartic-type endopeptidase activity,hydrolase activity;GO:0005576//extracellular region,extracellular region;GO:0009505//plant-type cell wall,cell wall;GO:0005618//cell wall,cell wall;GO:0030163//protein catabolic process,catabolic process;GO:0009505//plant-type cell wall,cell wall;GO:0030163//protein catabolic process,protein metabolic process;GO:0006508//proteolysis,protein metabol…	BnaCnng47670D [Brassica napus]
Cell wall	BnaA06G0156200ZS	-1.11544	2.66403e-05	0.0021121	1.78	2.01	1.95	4.81	4.24	4.67	1.91333	4.57333	AT3G49720	CGR2	GO:0045489//pectin biosynthetic process,biosynthetic process;GO:0005794//Golgi apparatus,Golgi apparatus;GO:0009535//chloroplast thylakoid membrane,other intracellular components;GO:0005802//trans-Golgi network,other intracellular components;GO:0016021//integral component of membrane,other membranes;GO:0005802//trans-Golgi network,Golgi apparatus;GO:1903942//positive regulation of respiratory gas…	BnaA06g15610D [Brassica napus]
Cell wall	BnaC09G0029000ZS	-0.781812	0.00055836	0.0262344	4.57	3.99	4.46	8.15	8.63	9.8	4.34	8.86	AT3G29030	EXPA5	GO:0005618//cell wall,cell wall;GO:0080022//primary root development,multicellular organism development;GO:0009826//unidimensional cell growth,cellular component organization;GO:0009826//unidimensional cell growth,other cellular processes;GO:0005576//extracellular region,extracellular region;GO:0009664//plant-type cell wall organization,other cellular processes;GO:0016020//membrane,other membrane…	PREDICTED: expansin-A5 [Brassica rapa]
Cell wall	BnaA03G0377200ZS	-1.25479	0.00107738	0.0433214	0.31	0.53	0.43	1.52	0.86	1.03	0.423333	1.13667	AT3G23820	GAE6	GO:0005802//trans-Golgi network,cytoplasm;GO:0005802//trans-Golgi network,Golgi apparatus;GO:0032580//Golgi cisterna membrane,other membranes;GO:0005768//endosome,endosome;GO:0050832//defense response to fungus,response to external stimulus;GO:0005794//Golgi apparatus,Golgi apparatus;GO:0050378//UDP-glucuronate 4-epimerase activity,catalytic activity;GO:0032580//Golgi cisterna membrane,Golgi appa…	BnaA03g37120D [Brassica napus]
Cell wall	BnaA01G0342300ZS	-3.71304	6.68238e-06	0.000656856	0.02	0.03	0	0.3	0.14	0.29	0.0166667	0.243333	AT3G16340	ABCG29	GO:1901141//regulation of lignin biosynthetic process,biosynthetic process;GO:0005886//plasma membrane,plasma membrane;GO:1901140//p-coumaryl alcohol transport,transport;GO:0055085//transmembrane transport,transport;GO:0016887//ATPase activity,hydrolase activity;GO:0005739//mitochondrion,mitochondrion;GO:0005739//mitochondrion,mitochondrion;GO:1901141//regulation of lignin biosynthetic process,se…	PREDICTED: ABC transporter G family member 29 [Brassica rapa]
Cell wall	BnaC01G0482700ZS	-5.29964	0.00131369	0.0497908	0.03	0	0	1.54	1.8	0.53	0.01	1.29	AT3G09230	MYB1	GO:0005634//nucleus,nucleus;GO:0003700//DNA-binding transcription factor activity,DNA-binding transcription factor activity;GO:0009751//response to salicylic acid,response to endogenous stimulus;GO:0044212//transcription regulatory region DNA binding,nucleic acid binding;GO:0009751//response to salicylic acid,response to chemical;GO:0005634//nucleus,nucleus;GO:0044212//transcription regulatory re…	PREDICTED: myb protein-like [Brassica rapa]
Cell wall	BnaA01G0390200ZS	-1.53529	2.31936e-05	0.00189286	0.58	0.4	0.49	2	1.19	1.71	0.49	1.63333	AT3G06550	RWA2	GO:0045491//xylan metabolic process,other cellular processes;GO:0005794//Golgi apparatus,Golgi apparatus;GO:0009834//plant-type secondary cell wall biogenesis,other cellular processes;GO:0000138//Golgi trans cisterna,cytoplasm;GO:0045491//xylan metabolic process,carbohydrate metabolic process;GO:0045492//xylan biosynthetic process,other metabolic processes;GO:0045492//xylan biosynthetic process,o…	PREDICTED: CAS1 domain-containing protein 1-like isoform X1 [Brassica rapa]
Cell wall	BnaC03G0208000ZS	-1.32665	9.89975e-06	0.000927042	4.79	12.15	5.39	31.58	13.51	15.84	7.44333	20.31	AT2G37130	-	GO:0042744//hydrogen peroxide catabolic process,other metabolic processes;GO:0009505//plant-type cell wall,cell wall;GO:0005576//extracellular region,extracellular region;GO:0046872//metal ion binding,other binding;GO:0020037//heme binding,other binding;GO:0050832//defense response to fungus,response to biotic stimulus;GO:0009506//plasmodesma,other cellular components;GO:0042744//hydrogen peroxid…	PREDICTED: peroxidase 21 isoform X1 [Brassica rapa]
Cell wall	BnaC04G0518600ZS	-2.26011	0.000362524	0.0186119	0.06	0.05	0.15	0.53	0.46	0.4	0.0866667	0.463333	AT2G32530	CSLB3	GO:0016757//transferase activity, transferring glycosyl groups,transferase activity;GO:0009833//plant-type primary cell wall biogenesis,cell cycle;GO:0030244//cellulose biosynthetic process,biosynthetic process;GO:0016760//cellulose synthase (UDP-forming) activity,transferase activity;GO:0005783//endoplasmic reticulum,endoplasmic reticulum;GO:0071555//cell wall organization,cellular component org…	PREDICTED: LOW QUALITY PROTEIN: cellulose synthase-like protein B3 [Brassica rapa]
Cell wall	BnaA08G0284400ZS	-0.853207	0.000374306	0.0191153	5.73	8	6.57	19.62	9.91	11.06	6.76667	13.53	AT1G11580	PME19	GO:0017148//negative regulation of translation,protein metabolic process;GO:0045490//pectin catabolic process,other metabolic processes;GO:0005576//extracellular region,extracellular region;GO:0045490//pectin catabolic process,other cellular processes;GO:0090729//toxin activity,other molecular functions;GO:0009617//response to bacterium,response to external stimulus;GO:0005774//vacuolar membrane,…	PREDICTED: probable pectinesterase 56 [Brassica rapa]
Cell wall	BnaC05G0187600ZS	-1.51561	0.00045292	0.0223284	0.3	0.63	0.29	1.13	0.74	1.97	0.406667	1.28	AT1G21670	-	GO:0005618//cell wall,cell wall;GO:0099503//secretory vesicle,cytoplasm;GO:0099503//secretory vesicle,other intracellular components;GO:0005576//extracellular region,extracellular region	BnaC05g16990D [Brassica napus]
Cell wall	BnaC07G0351200ZS	-0.67593	0.000626459	0.0285819	6.12	7.54	6.41	10.35	12.42	12.49	6.69	11.7533	AT5G26670	PAE10	GO:0052793//pectin acetylesterase activity,hydrolase activity;GO:0005576//extracellular region,extracellular region;GO:0005576//extracellular region,extracellular region;GO:0005576//extracellular region,extracellular region;GO:0071555//cell wall organization,cellular component organization;GO:0005576//extracellular region,extracellular region;GO:0071555//cell wall organization,other cellular proc…	BnaC07g28690D [Brassica napus]
Shoot/meristem development	BnaA02G0405600ZS	-1.17285	0.000144166	0.00868261	0.83	1.11	1.25	2.22	1.9	3.13	1.06333	2.41667	AT5G63780	SHA1	GO:0005634//nucleus,nucleus;GO:0010492//maintenance of shoot apical meristem identity,anatomical structure development;GO:0008270//zinc ion binding,other binding;GO:0016021//integral component of membrane,other membranes;GO:0048507//meristem development,anatomical structure development;GO:0005634//nucleus,nucleus	BnaA02g33900D [Brassica napus]
Shoot/meristem development	BnaC07G0444500ZS	-6.98125	1.56129e-07	2.37443e-05	0	0	0	1.67	2.08	1.62	0	1.79	AT4G22756	SMO1-2	GO:0016126//sterol biosynthetic process,other metabolic processes;GO:0080064//4,4-dimethyl-9beta,19-cyclopropylsterol oxidation,other metabolic processes;GO:0080064//4,4-dimethyl-9beta,19-cyclopropylsterol oxidation,lipid metabolic process;GO:0016126//sterol biosynthetic process,lipid metabolic process;GO:0016126//sterol biosynthetic process,biosynthetic process;GO:0000254//C-4 methylsterol oxida…	BnaC07g37550D [Brassica napus]
Shoot/meristem development	BnaC07G0433100ZS	-6.37485	8.58743e-06	0.000819142	0	0	0	0.09	0.23	0.21	0	0.176667	AT4G20270	BAM3	GO:0005515//protein binding,protein binding;GO:0048437//floral organ development,flower development;GO:0030154//cell differentiation,cell differentiation;GO:0048437//floral organ development,reproduction;GO:0005886//plasma membrane,plasma membrane;GO:0048437//floral organ development,multicellular organism development;GO:0005515//protein binding,protein binding;GO:0005886//plasma membrane,plasma …	PREDICTED: leucine-rich repeat receptor-like serine/threonine-protein kinase BAM3 [Brassica rapa]
Shoot/meristem development	BnaC02G0436500ZS	-0.689042	0.00117328	0.0459452	1.09	2.04	1.61	2.96	2.76	2.69	1.58	2.80333	AT2G02560	CAND1	GO:0005829//cytosol,cytosol;GO:0010228//vegetative to reproductive phase transition of meristem,post-embryonic development;GO:0005515//protein binding,protein binding;GO:0016567//protein ubiquitination,cellular protein modification process;GO:0005634//nucleus,nucleus;GO:0010228//vegetative to reproductive phase transition of meristem,multicellular organism development;GO:0010228//vegetative to re…	BnaA02g26510D [Brassica napus]
Leaf/root development	BnaA02G0407100ZS	-0.93736	9.9845e-11	2.77512e-08	64.98	70.85	74.18	139.63	135.23	148.5	70.0033	141.12	AT5G64080	XYP1	GO:0005886//plasma membrane,plasma membrane;GO:0046658//anchored component of plasma membrane,other membranes;GO:0009536//plastid,plastid;GO:0046658//anchored component of plasma membrane,plasma membrane;GO:0005886//plasma membrane,plasma membrane;GO:0046658//anchored component of plasma membrane,plasma membrane;GO:0046658//anchored component of plasma membrane,other membranes;GO:0006869//lipid t…	PREDICTED: non-specific lipid-transfer protein-like protein At5g64080 [Brassica rapa]
Leaf/root development	BnaC02G0540400ZS	-0.829473	6.15112e-08	1.00775e-05	70.19	75.26	66.91	122.62	136.26	150.88	70.7867	136.587	AT5G64080	XYP1	GO:0005886//plasma membrane,plasma membrane;GO:0046658//anchored component of plasma membrane,other membranes;GO:0009536//plastid,plastid;GO:0046658//anchored component of plasma membrane,plasma membrane;GO:0005886//plasma membrane,plasma membrane;GO:0046658//anchored component of plasma membrane,plasma membrane;GO:0046658//anchored component of plasma membrane,other membranes;GO:0006869//lipid t…	BnaC02g42910D [Brassica napus]
Leaf/root development	BnaA06G0427200ZS	-0.91146	0.000314919	0.0165905	18.5	29.37	17.42	70.48	26.81	38.9	21.7633	45.3967	AT5G45890	SAG12	GO:0080187//floral organ senescence,reproduction;GO:0009735//response to cytokinin,response to chemical;GO:0009733//response to auxin,response to chemical;GO:0009817//defense response to fungus, incompatible interaction,response to external stimulus;GO:0010150//leaf senescence,anatomical structure development;GO:0005615//extracellular space,extracellular region;GO:0051603//proteolysis involved in…	PREDICTED: ervatamin-B-like [Brassica rapa]
Leaf/root development	BnaA04G0116000ZS	-1.69515	9.55979e-05	0.00624771	0.28	0.56	0.23	1.48	1.16	1.14	0.356667	1.26	AT5G40270	VEN4	GO:0006203//dGTP catabolic process,nucleobase-containing compound metabolic process;GO:0006203//dGTP catabolic process,catabolic process;GO:0006203//dGTP catabolic process,other metabolic processes;GO:0005634//nucleus,nucleus;GO:0006203//dGTP catabolic process,biosynthetic process;GO:0009658//chloroplast organization,cellular component organization;GO:0006203//dGTP catabolic process,other cellula…	PREDICTED: deoxynucleoside triphosphate triphosphohydrolase SAMHD1 homolog [Brassica rapa]
Leaf/root development	BnaA04G0103300ZS	-1.15198	0.000439618	0.0218284	2.13	2.43	1.14	4.43	4.92	4.55	1.9	4.63333	AT5G38720	-	GO:0006364//rRNA processing,other metabolic processes;GO:0005737//cytoplasm,cytoplasm;GO:0006364//rRNA processing,nucleobase-containing compound metabolic process;GO:0005737//cytoplasm,cytoplasm;GO:0005730//nucleolus,nucleolus;GO:0000028//ribosomal small subunit assembly,cellular component organization;GO:0005737//cytoplasm,cytoplasm;GO:0003674//molecular_function,unknown molecular functions	PREDICTED: calponin homology domain-containing protein DDB_T0272472 [Brassica rapa]
Leaf/root development	BnaC07G0433400ZS	-3.19386	5.14116e-17	3.60042e-14	0.31	0.22	0.54	3.47	2.62	5.07	0.356667	3.72	AT4G20360	RAB8D	GO:0009535//chloroplast thylakoid membrane,other intracellular components;GO:0009570//chloroplast stroma,other intracellular components;GO:0009941//chloroplast envelope,other intracellular components;GO:0005515//protein binding,protein binding;GO:0009941//chloroplast envelope,other intracellular components;GO:0006414//translational elongation,other cellular processes;GO:0005515//protein binding,p…	PREDICTED: elongation factor Tu, chloroplastic-like [Brassica rapa]
Leaf/root development	BnaC01G0493100ZS	-4.55756	1.54939e-07	2.37125e-05	0	0	0.15	0.77	1.06	2.08	0.05	1.30333	AT3G07360	PUB9	GO:0071215//cellular response to abscisic acid stimulus,response to chemical;GO:0070696//transmembrane receptor protein serine/threonine kinase binding,signaling receptor binding;GO:0071215//cellular response to abscisic acid stimulus,response to endogenous stimulus;GO:0070696//transmembrane receptor protein serine/threonine kinase binding,signaling receptor binding;GO:0005634//nucleus,nucleus;GO…	PREDICTED: U-box domain-containing protein 9-like [Brassica rapa]
Leaf/root development	BnaC02G0102100ZS	-1.03562	4.70309e-05	0.00341518	1.77	2.08	1.83	4.4	4.25	3.9	1.89333	4.18333	AT5G20520	WAV2	GO:0016021//integral component of membrane,other membranes;GO:0019866//organelle inner membrane,other intracellular components;GO:0006508//proteolysis,protein metabolic process;GO:0048364//root development,anatomical structure development;GO:0005886//plasma membrane,plasma membrane;GO:0008236//serine-type peptidase activity,hydrolase activity;GO:0019866//organelle inner membrane,other membranes;G…	BnaA02g04910D [Brassica napus]
Leaf/root development	BnaA03G0086900ZS	-1.07757	3.20798e-08	5.6622e-06	13.46	13.16	14.27	32.27	32.42	28.74	13.63	31.1433	AT5G20150	SPX1	GO:0016036//cellular response to phosphate starvation,other cellular processes;GO:0080040//positive regulation of cellular response to phosphate starvation,response to stress;GO:0080040//positive regulation of cellular response to phosphate starvation,cell communication;GO:0005634//nucleus,nucleus;GO:0005886//plasma membrane,plasma membrane;GO:0080040//positive regulation of cellular response to …	BnaA03g07930D [Brassica napus]
Leaf/root development	BnaC03G0099400ZS	-1.19629	0.000793879	0.0344337	1.45	1.92	2.88	5.99	4.97	4.49	2.08333	5.15	AT5G20150	SPX1	GO:0016036//cellular response to phosphate starvation,other cellular processes;GO:0080040//positive regulation of cellular response to phosphate starvation,response to stress;GO:0080040//positive regulation of cellular response to phosphate starvation,cell communication;GO:0005634//nucleus,nucleus;GO:0005886//plasma membrane,plasma membrane;GO:0080040//positive regulation of cellular response to …	BnaC03g10000D [Brassica napus]
Leaf/root development	BnaC02G0034600ZS	-1.98137	3.99381e-09	8.18427e-07	3.11	3.4	4	19.16	11.3	13.11	3.50333	14.5233	AT5G64080	XYP1	GO:0006869//lipid transport,transport;GO:0031225//anchored component of membrane,other membranes;GO:0005886//plasma membrane,plasma membrane;GO:0031225//anchored component of membrane,other membranes;GO:0008289//lipid binding,lipid binding;GO:0005886//plasma membrane,plasma membrane	BnaC02g00930D [Brassica napus]
Leaf/root development	BnaA02G0031300ZS	-0.986493	0.00102547	0.0417808	3.99	8.02	6.27	13.6	11.18	12.22	6.09333	12.3333	AT5G64080	XYP1	GO:0006869//lipid transport,transport;GO:0031225//anchored component of membrane,other membranes;GO:0005886//plasma membrane,plasma membrane;GO:0031225//anchored component of membrane,other membranes;GO:0008289//lipid binding,lipid binding;GO:0005886//plasma membrane,plasma membrane	PREDICTED: non-specific lipid-transfer protein-like protein At5g64080 [Brassica rapa]
Leaf/root development	BnaC02G0021800ZS	-0.86533	0.000765768	0.033515	2.56	3.46	2.13	4.44	5.21	6.58	2.71667	5.41	AT5G05780	RPN8A	GO:0043161//proteasome-mediated ubiquitin-dependent protein catabolic process,other cellular processes;GO:0000502//proteasome complex,other intracellular components;GO:0005838//proteasome regulatory particle,other intracellular components;GO:0043161//proteasome-mediated ubiquitin-dependent protein catabolic process,catabolic process;GO:0009965//leaf morphogenesis,anatomical structure development;…	BnaC02g02190D [Brassica napus]
Leaf/root development	BnaC01G0506700ZS	-4.22778	6.29077e-05	0.00437747	0.03	0.05	0	0.55	0.54	0.51	0.0266667	0.533333	AT3G03530	NPC4	GO:0004629//phospholipase C activity,hydrolase activity;GO:0005886//plasma membrane,plasma membrane;GO:0009395//phospholipid catabolic process,catabolic process;GO:0009395//phospholipid catabolic process,other metabolic processes;GO:0009395//phospholipid catabolic process,other metabolic processes;GO:0009395//phospholipid catabolic process,other cellular processes;GO:0009395//phospholipid catabol…	BnaA01g34350D [Brassica napus]
Leaf/root development	BnaA09G0607900ZS	-0.624017	0.000143542	0.008656	52.01	61.96	51.91	83.22	92.55	78.36	55.2933	84.71	AT2G19730	EL28Z	GO:0009507//chloroplast,chloroplast;GO:0022626//cytosolic ribosome,ribosome;GO:0022625//cytosolic large ribosomal subunit,cytosol;GO:0022625//cytosolic large ribosomal subunit,other intracellular components;GO:0022626//cytosolic ribosome,cytosol;GO:0022625//cytosolic large ribosomal subunit,other intracellular components;GO:0005618//cell wall,cell wall;GO:0009506//plasmodesma,other cellular compo…	BnaA09g44030D [Brassica napus]
Leaf/root development	BnaC02G0423900ZS	-0.629855	1.41511e-05	0.00124659	84.89	109.59	91.38	166.05	163.07	148.86	95.2867	159.327	AT2G01250	RPL7B	GO:0005774//vacuolar membrane,vacuole;GO:0022626//cytosolic ribosome,ribosome;GO:0022625//cytosolic large ribosomal subunit,cytosol;GO:0005737//cytoplasm,cytoplasm;GO:0022626//cytosolic ribosome,cytoplasm;GO:0022626//cytosolic ribosome,cytosol;GO:0005739//mitochondrion,mitochondrion;GO:0005737//cytoplasm,cytoplasm;GO:0000463//maturation of LSU-rRNA from tricistronic rRNA transcript (SSU-rRNA, 5.8…	BnaA06g35050D [Brassica napus]
Leaf/root development	BnaC02G0251800ZS	-2.96645	0.000982996	0.0406322	0	0.45	0.12	1.74	0.95	1.57	0.19	1.42	AT1G70690	HWI1	GO:0009506//plasmodesma,other cellular components;GO:0042742//defense response to bacterium,response to biotic stimulus;GO:0005576//extracellular region,extracellular region;GO:0051707//response to other organism,response to external stimulus;GO:0051707//response to other organism,response to external stimulus;GO:0009506//plasmodesma,other cellular components;GO:0051707//response to other organis…	BnaC02g20110D [Brassica napus]
Leaf/root development	BnaA07G0304700ZS	-2.60662	1.77719e-07	2.65273e-05	0.27	0.33	0.29	2.36	1.75	1.87	0.296667	1.99333	AT1G68810	ABS5	GO:0005634//nucleus,nucleus;GO:0006355//regulation of transcription, DNA-templated,nucleobase-containing compound metabolic process;GO:0006355//regulation of transcription, DNA-templated,other cellular processes;GO:0046983//protein dimerization activity,protein binding;GO:0006355//regulation of transcription, DNA-templated,biosynthetic process;GO:0006355//regulation of transcription, DNA-template…	BnaA07g27420D [Brassica napus]
Leaf/root development	BnaA01G0322800ZS	-5.76211	2.57377e-05	0.0020574	0	0	0.04	1.03	0.44	1.45	0.0133333	0.973333	AT1G64510	PRPS6	GO:0022627//cytosolic small ribosomal subunit,cytoplasm;GO:0009507//chloroplast,chloroplast;GO:0003735//structural constituent of ribosome,structural molecule activity;GO:0009579//thylakoid,thylakoid;GO:0009535//chloroplast thylakoid membrane,other membranes;GO:0070181//small ribosomal subunit rRNA binding,RNA binding;GO:0009535//chloroplast thylakoid membrane,chloroplast;GO:0009535//chloroplast …	hypothetical protein EUGRSUZ_D01771, partial [Eucalyptus grandis]
Leaf/root development	BnaC02G0383700ZS	-0.87243	2.29368e-05	0.00187694	16.95	16.16	13.14	27.35	29.15	33.73	15.4167	30.0767	AT1G33140	UL6Y	GO:0009941//chloroplast envelope,other intracellular components;GO:0005634//nucleus,nucleus;GO:0009941//chloroplast envelope,cytoplasm;GO:0022625//cytosolic large ribosomal subunit,cytoplasm;GO:0022625//cytosolic large ribosomal subunit,cytosol;GO:0022625//cytosolic large ribosomal subunit,other intracellular components;GO:0019843//rRNA binding,RNA binding;GO:0009941//chloroplast envelope,plastid…	BnaC02g30260D [Brassica napus]
Leaf/root development	BnaA06G0299800ZS	-1.02486	0.000245481	0.0136616	3.31	6.95	3.92	15.25	6.55	9.97	4.72667	10.59	AT5G65020	ANN2	GO:0016020//membrane,other membranes;GO:0009414//response to water deprivation,response to stress;GO:0009986//cell surface,other cellular components;GO:0009579//thylakoid,thylakoid;GO:0080022//primary root development,anatomical structure development;GO:0005829//cytosol,cytosol;GO:0009414//response to water deprivation,response to stress;GO:0009408//response to heat,response to stress;GO:0110128/…	PREDICTED: annexin D2 [Brassica rapa]
Leaf/root development	BnaA06G0294500ZS	-1.20729	6.73291e-05	0.00461868	0.49	0.74	0.71	2.39	1.22	1.49	0.646667	1.7	AT5G64430	-	GO:0005737//cytoplasm,cytoplasm;GO:0009941//chloroplast envelope,other intracellular components;GO:0008150//biological_process,unknown biological processes;GO:0009536//plastid,plastid;GO:0003674//molecular_function,unknown molecular functions;GO:0009941//chloroplast envelope,plastid;GO:0009941//chloroplast envelope,chloroplast;GO:0009941//chloroplast envelope,cytoplasm	BnaAnng15080D [Brassica napus]
Flower development	BnaA02G0410800ZS	-0.804526	0.000256615	0.0141671	1.78	2.68	1.86	4.11	3.53	4.57	2.10667	4.07	AT5G64960	CDKC2	GO:0016604//nuclear body,other intracellular components;GO:0050792//regulation of viral process,other biological processes;GO:0005634//nucleus,nucleus;GO:0070816//phosphorylation of RNA polymerase II C-terminal domain,other cellular processes;GO:0016301//kinase activity,kinase activity;GO:0005515//protein binding,protein binding;GO:0070816//phosphorylation of RNA polymerase II C-terminal domain,b…	BnaA02g34480D [Brassica napus]
Flower development	BnaA06G0299300ZS	-1.1003	0.000437706	0.0217781	0.85	1.21	1.25	2.68	2.19	2.98	1.10333	2.61667	AT5G64960	CDKC2	GO:0016604//nuclear body,other intracellular components;GO:0050792//regulation of viral process,other biological processes;GO:0005634//nucleus,nucleus;GO:0070816//phosphorylation of RNA polymerase II C-terminal domain,other cellular processes;GO:0016301//kinase activity,kinase activity;GO:0005515//protein binding,protein binding;GO:0070816//phosphorylation of RNA polymerase II C-terminal domain,b…	BnaA06g23890D [Brassica napus]
Flower development	BnaC02G0542800ZS	-0.92126	0.000423102	0.021219	2.23	2.69	2.38	4.57	4.96	5.62	2.43333	5.05	AT5G64360	EIP9	GO:0005737//cytoplasm,cytoplasm;GO:0009909//regulation of flower development,multicellular organism development;GO:0005737//cytoplasm,cytoplasm;GO:0009909//regulation of flower development,post-embryonic development;GO:0005737//cytoplasm,cytoplasm;GO:0005737//cytoplasm,cytoplasm;GO:0005737//cytoplasm,cytoplasm;GO:0005737//cytoplasm,cytoplasm;GO:0005515//protein binding,protein binding;GO:0005515/…	BnaA02g34190D [Brassica napus]
Flower development	BnaC02G0059500ZS	-0.939742	4.47758e-06	0.000464688	6.06	7.73	5.42	11.85	11.18	17.85	6.40333	13.6267	AT5G14040	MPT3	GO:0031305//integral component of mitochondrial inner membrane,mitochondrion;GO:0005774//vacuolar membrane,cytoplasm;GO:0005774//vacuolar membrane,other intracellular components;GO:0005739//mitochondrion,mitochondrion;GO:0035435//phosphate ion transmembrane transport,transport;GO:0031305//integral component of mitochondrial inner membrane,other intracellular components;GO:0009651//response to sal…	PREDICTED: mitochondrial phosphate carrier protein 3, mitochondrial-like [Brassica rapa]
Flower development	BnaA10G0217600ZS	-0.819026	0.000473732	0.0230954	2.36	2.6	2	4.66	3.72	5.28	2.32	4.55333	AT5G14040	MPT3	GO:0031305//integral component of mitochondrial inner membrane,mitochondrion;GO:0005774//vacuolar membrane,cytoplasm;GO:0005774//vacuolar membrane,other intracellular components;GO:0005739//mitochondrion,mitochondrion;GO:0035435//phosphate ion transmembrane transport,transport;GO:0031305//integral component of mitochondrial inner membrane,other intracellular components;GO:0009651//response to sal…	PREDICTED: mitochondrial phosphate carrier protein 3, mitochondrial-like [Brassica rapa]
Flower development	BnaC02G0143600ZS	-1.25037	0.000322873	0.0169174	0.35	0.8	0.66	2.06	1.18	1.83	0.603333	1.69	AT4G11560	BDT1	GO:0006351//transcription, DNA-templated,biosynthetic process;GO:0005634//nucleus,nucleus;GO:0006351//transcription, DNA-templated,other cellular processes;GO:0005634//nucleus,nucleus;GO:0006351//transcription, DNA-templated,nucleobase-containing compound metabolic process;GO:0003682//chromatin binding,chromatin binding;GO:0006351//transcription, DNA-templated,other metabolic processes	PREDICTED: uncharacterized protein LOC103851775 [Brassica rapa]
Flower development	BnaC02G0342400ZS	-0.772693	1.16989e-06	0.000142156	2.96	4.06	3.52	6.93	6.3	6.8	3.51333	6.67667	AT4G02460	PMS1	GO:0006298//mismatch repair,response to stress;GO:0030983//mismatched DNA binding,DNA binding;GO:0005524//ATP binding,nucleotide binding;GO:0032389//MutLalpha complex,other intracellular components;GO:0006298//mismatch repair,DNA metabolic process;GO:0032389//MutLalpha complex,nucleus;GO:0005634//nucleus,nucleus;GO:0048316//seed development,multicellular organism development;GO:0048316//seed deve…	BnaA02g20560D [Brassica napus]
Flower development	BnaA01G0316200ZS	-3.6118	7.79463e-13	2.99178e-10	0.23	0.16	0.12	3.2	1.85	2.1	0.17	2.38333	AT3G20020	ATPRMT6	GO:0005737//cytoplasm,cytoplasm;GO:0006479//protein methylation,other cellular processes;GO:0006479//protein methylation,cellular protein modification process;GO:0005737//cytoplasm,cytoplasm;GO:0008168//methyltransferase activity,transferase activity;GO:0005737//cytoplasm,cytoplasm;GO:0006479//protein methylation,other metabolic processes	BnaC01g32820D [Brassica napus]
Flower development	BnaA01G0369400ZS	-1.80886	5.21131e-17	3.60042e-14	2.63	3.14	2.7	11.76	8.89	11.96	2.82333	10.87	AT3G12130	KHZ1	GO:2000028//regulation of photoperiodism, flowering,response to light stimulus;GO:0006355//regulation of transcription, DNA-templated,other cellular processes;GO:2000028//regulation of photoperiodism, flowering,post-embryonic development;GO:0003677//DNA binding,DNA binding;GO:0005634//nucleus,nucleus;GO:0006355//regulation of transcription, DNA-templated,nucleobase-containing compound metabolic p…	PREDICTED: zinc finger CCCH domain-containing protein 36-like [Brassica rapa]
Flower development	BnaC05G0521300ZS	-1.11863	8.12628e-06	0.000782875	1.66	1.62	1.6	3.32	3.86	4.61	1.62667	3.93	AT3G07050	NSN1	GO:0045604//regulation of epidermal cell differentiation,other cellular processes;GO:0005515//protein binding,protein binding;GO:0048444//floral organ morphogenesis,anatomical structure development;GO:0048444//floral organ morphogenesis,anatomical structure development;GO:0005730//nucleolus,nucleolus;GO:0048444//floral organ morphogenesis,multicellular organism development;GO:0048444//floral orga…	BnaC05g44940D [Brassica napus]
Flower development	BnaC01G0491200ZS	-1.8725	0.00118175	0.0460992	0.06	0.2	0.22	0.62	0.53	0.78	0.16	0.643333	AT3G07050	NSN1	GO:0045604//regulation of epidermal cell differentiation,other cellular processes;GO:0005515//protein binding,protein binding;GO:0048444//floral organ morphogenesis,anatomical structure development;GO:0048444//floral organ morphogenesis,anatomical structure development;GO:0005730//nucleolus,nucleolus;GO:0048444//floral organ morphogenesis,multicellular organism development;GO:0048444//floral orga…	PREDICTED: guanine nucleotide-binding protein-like 3 homolog [Brassica rapa]
Flower development	BnaC05G0525200ZS	-1.13931	0.00129061	0.0491856	0.35	1.18	0.66	2.22	1.05	1.96	0.73	1.74333	AT3G06500	A/N-INVC	GO:0005987//sucrose catabolic process,carbohydrate metabolic process;GO:0005987//sucrose catabolic process,catabolic process;GO:0005739//mitochondrion,mitochondrion;GO:0004575//sucrose alpha-glucosidase activity,hydrolase activity;GO:0005576//extracellular region,extracellular region;GO:0005987//sucrose catabolic process,other cellular processes;GO:0004575//sucrose alpha-glucosidase activity,hydr…	BnaC05g45320D [Brassica napus]
Flower development	BnaC02G0439400ZS	-0.732897	1.70029e-05	0.0014507	11.2	13.39	11.96	20.22	22.37	24.1	12.1833	22.23	AT2G03120	SPP	GO:0006465//signal peptide processing,other cellular processes;GO:0005789//endoplasmic reticulum membrane,cytoplasm;GO:0071458//integral component of cytoplasmic side of endoplasmic reticulum membrane,cytoplasm;GO:0071458//integral component of cytoplasmic side of endoplasmic reticulum membrane,other intracellular components;GO:0009846//pollen germination,reproduction;GO:0042500//aspartic endopep…	PREDICTED: signal peptide peptidase-like [Brassica rapa]
Flower development	BnaC02G0437500ZS	-0.874775	8.89646e-06	0.000843629	7.21	6.53	6.03	13.62	11.77	12.59	6.59	12.66	AT2G02760	UBC2	GO:0006511//ubiquitin-dependent protein catabolic process,other metabolic processes;GO:0004842//ubiquitin-protein transferase activity,catalytic activity;GO:0006511//ubiquitin-dependent protein catabolic process,other metabolic processes;GO:0005634//nucleus,nucleus;GO:0006511//ubiquitin-dependent protein catabolic process,catabolic process;GO:0043161//proteasome-mediated ubiquitin-dependent prote…	ubiquitin-conjugating enzyme E2 A [Arabidopsis thaliana]
Flower development	BnaC02G0281800ZS	-1.02528	4.08572e-06	0.000434271	4.33	8.55	5.82	12.23	13.8	15.36	6.23333	13.7967	AT1G74230	RBGA2	GO:0005739//mitochondrion,mitochondrion;GO:0005634//nucleus,nucleus;GO:0005524//ATP binding,nucleotide binding;GO:0016554//cytidine to uridine editing,other metabolic processes;GO:0005524//ATP binding,other binding;GO:0005829//cytosol,cytosol;GO:0042803//protein homodimerization activity,protein binding;GO:0080156//mitochondrial mRNA modification,nucleobase-containing compound metabolic process;G…	BnaC02g22820D [Brassica napus]
Flower development	BnaA07G0286000ZS	-0.881	2.80652e-07	4.01565e-05	8.26	9.01	9.11	17.91	15.21	20.77	8.79333	17.9633	AT1G66260	ALY3	GO:0006364//rRNA processing,nucleobase-containing compound metabolic process;GO:0005739//mitochondrion,mitochondrion;GO:0005730//nucleolus,nucleolus;GO:0005654//nucleoplasm,nucleoplasm;GO:0005730//nucleolus,nucleolus;GO:0006364//rRNA processing,other metabolic processes;GO:0003729//mRNA binding,RNA binding;GO:0051028//mRNA transport,transport;GO:0005634//nucleus,nucleus	BnaCnng17870D [Brassica napus]
Flower development	BnaC06G0131400ZS	-0.986728	0.000717776	0.0318967	2.49	2.45	3.46	9.06	5.58	4.11	2.8	6.25	AT1G12910	LWD1	GO:0005634//nucleus,nucleus;GO:0044212//transcription regulatory region DNA binding,nucleic acid binding;GO:0048573//photoperiodism, flowering,response to light stimulus;GO:0048573//photoperiodism, flowering,post-embryonic development;GO:0009718//anthocyanin-containing compound biosynthetic process,other metabolic processes;GO:0005634//nucleus,nucleus;GO:0044212//transcription regulatory region D…	BnaA01g24900D [Brassica napus]
Flower development	BnaC04G0548100ZS	-3.31947	0.000193812	0.0111056	0.07	0.04	0	0.26	0.41	0.5	0.0366667	0.39	AT2G36190	CWINV4	GO:0048046//apoplast,extracellular region;GO:0004575//sucrose alpha-glucosidase activity,hydrolase activity;GO:0005982//starch metabolic process,carbohydrate metabolic process;GO:0005982//starch metabolic process,other metabolic processes;GO:0005982//starch metabolic process,other cellular processes;GO:0005987//sucrose catabolic process,catabolic process;GO:0005618//cell wall,cell wall;GO:0005987…	BnaAnng07590D [Brassica napus]
Flower development	BnaA04G0232400ZS	-2.97397	4.53689e-07	6.19811e-05	0.03	0.15	0.09	0.77	0.57	0.98	0.09	0.773333	AT2G36190	CWINV4	GO:0048046//apoplast,extracellular region;GO:0004575//sucrose alpha-glucosidase activity,hydrolase activity;GO:0005982//starch metabolic process,carbohydrate metabolic process;GO:0005982//starch metabolic process,other metabolic processes;GO:0005982//starch metabolic process,other cellular processes;GO:0005987//sucrose catabolic process,catabolic process;GO:0005618//cell wall,cell wall;GO:0005987…	BnaAnng07590D [Brassica napus]
Embryo/seed development	BnaA02G0418100ZS	-3.36107	9.54744e-14	4.01507e-11	0.62	0.87	1.14	5.47	3.95	3.86	0.876667	4.42667	AT5G66730	IDD1	GO:0005515//protein binding,protein binding;GO:0010029//regulation of seed germination,post-embryonic development;GO:0003700//DNA-binding transcription factor activity,DNA-binding transcription factor activity;GO:0010431//seed maturation,multicellular organism development;GO:0009740//gibberellic acid mediated signaling pathway,signal transduction;GO:0009740//gibberellic acid mediated signaling pa…	PREDICTED: protein SHOOT GRAVITROPISM 5-like [Brassica rapa]
Embryo/seed development	BnaA02G0408600ZS	-1.44071	0.000361862	0.0185976	0.33	0.79	0.52	1.98	1.46	1.47	0.546667	1.63667	AT5G64430	-	GO:0005737//cytoplasm,cytoplasm;GO:0009941//chloroplast envelope,other intracellular components;GO:0008150//biological_process,unknown biological processes;GO:0009536//plastid,plastid;GO:0003674//molecular_function,unknown molecular functions;GO:0009941//chloroplast envelope,plastid;GO:0009941//chloroplast envelope,chloroplast;GO:0009941//chloroplast envelope,cytoplasm	PREDICTED: extensin-like [Brassica rapa]
Embryo/seed development	BnaC02G0532400ZS	-1.15554	4.10306e-08	7.06164e-06	8.38	13.77	10.95	23.3	24.4	29.7	11.0333	25.8	AT5G62440	DOM1	GO:0009790//embryo development,embryo development;GO:0017126//nucleologenesis,cellular component organization;GO:0051302//regulation of cell division,other cellular processes;GO:0005737//cytoplasm,cytoplasm;GO:0017126//nucleologenesis,cellular component organization;GO:0005634//nucleus,nucleus;GO:0005634//nucleus,nucleus	BnaAnng24490D [Brassica napus]
Embryo/seed development	BnaC02G0182400ZS	-0.90462	0.00092378	0.0388148	1.35	2.79	1.68	3.87	3.79	4.11	1.94	3.92333	AT5G52820	NLE1	GO:0009553//embryo sac development,multicellular organism development;GO:0005730//nucleolus,nucleolus;GO:0080008//Cul4-RING E3 ubiquitin ligase complex,other intracellular components;GO:0080008//Cul4-RING E3 ubiquitin ligase complex,other intracellular components;GO:0005634//nucleus,nucleus;GO:0000027//ribosomal large subunit assembly,cellular component organization	BnaC02g14950D [Brassica napus]
Embryo/seed development	BnaC02G0492000ZS	-2.51157	1.19841e-05	0.00108942	0.88	2.68	1.77	19.76	5.4	9.12	1.77667	11.4267	AT5G49360	BXL1	GO:0005576//extracellular region,extracellular region;GO:0031222//arabinan catabolic process,carbohydrate metabolic process;GO:0010214//seed coat development,reproduction;GO:0048046//apoplast,extracellular region;GO:0045493//xylan catabolic process,other cellular processes;GO:0010214//seed coat development,post-embryonic development;GO:0046556//alpha-L-arabinofuranosidase activity,hydrolase activ…	BnaC02g39030D [Brassica napus]
Embryo/seed development	BnaA02G0366700ZS	-1.04464	0.000194565	0.0111224	1.74	3.83	2.19	9.28	3.38	5.41	2.58667	6.02333	AT5G49360	BXL1	GO:0005576//extracellular region,extracellular region;GO:0031222//arabinan catabolic process,carbohydrate metabolic process;GO:0010214//seed coat development,reproduction;GO:0048046//apoplast,extracellular region;GO:0045493//xylan catabolic process,other cellular processes;GO:0010214//seed coat development,post-embryonic development;GO:0046556//alpha-L-arabinofuranosidase activity,hydrolase activ…	BnaA02g30740D [Brassica napus]
Embryo/seed development	BnaC02G0380500ZS	-1.06302	4.55901e-05	0.00332553	1.72	2.17	1.39	4.85	3.73	4.55	1.76	4.37667	AT5G42970	CSN4	GO:0009585//red, far-red light phototransduction,response to external stimulus;GO:0010100//negative regulation of photomorphogenesis,response to light stimulus;GO:0000338//protein deneddylation,cellular protein modification process;GO:0005515//protein binding,protein binding;GO:0010100//negative regulation of photomorphogenesis,multicellular organism development;GO:0008180//COP9 signalosome,other…	BnaAnng17270D [Brassica napus]
Embryo/seed development	BnaA04G0114800ZS	-2.09617	0.000203916	0.0116263	0.17	0.37	0.42	1.5	1.4	1.58	0.32	1.49333	AT5G40160	EMB506	GO:0009507//chloroplast,chloroplast;GO:0009507//chloroplast,chloroplast;GO:0009507//chloroplast,chloroplast;GO:0005515//protein binding,protein binding;GO:0009793//embryo development ending in seed dormancy,reproduction;GO:0009793//embryo development ending in seed dormancy,anatomical structure development;GO:0009793//embryo development ending in seed dormancy,embryo development;GO:0009793//embry…	PREDICTED: ankyrin repeat domain-containing protein EMB506, chloroplastic [Brassica rapa]
Embryo/seed development	BnaC02G0499400ZS	-1.00657	0.000113586	0.00715269	2.17	2.63	2.47	5.59	5.4	5.04	2.42333	5.34333	AT5G27740	RFC3	GO:0009793//embryo development ending in seed dormancy,embryo development;GO:0006261//DNA-dependent DNA replication,biosynthetic process;GO:0009793//embryo development ending in seed dormancy,anatomical structure development;GO:0009793//embryo development ending in seed dormancy,reproduction;GO:0003689//DNA clamp loader activity,DNA binding;GO:0005524//ATP binding,nucleotide binding;GO:0005634//n…	BnaC02g39840D [Brassica napus]
Embryo/seed development	BnaC02G0085600ZS	-1.0463	0.00108105	0.0434234	0.86	2.12	1.67	3.95	2.84	3.8	1.55	3.53	AT5G18000	VDD	GO:0009567//double fertilization forming a zygote and endosperm,reproduction;GO:0009553//embryo sac development,multicellular organism development;GO:0003677//DNA binding,DNA binding;GO:0005634//nucleus,nucleus	BnaC02g07720D [Brassica napus]
Embryo/seed development	BnaC02G0058500ZS	-1.17472	0.000352598	0.0182183	2.83	3.93	2.56	6.83	7.41	7.92	3.10667	7.38667	AT5G13780	NAA10	GO:0018002//N-terminal peptidyl-glutamic acid acetylation,other metabolic processes;GO:0009414//response to water deprivation,response to chemical;GO:0031415//NatA complex,cytoplasm;GO:0009793//embryo development ending in seed dormancy,reproduction;GO:1990189//peptide-serine-N-acetyltransferase activity,transferase activity;GO:0017198//N-terminal peptidyl-serine acetylation,other metabolic proce…	PREDICTED: N-terminal acetyltransferase A complex catalytic subunit ard1 [Brassica rapa]
Embryo/seed development	BnaC07G0407000ZS	-0.881915	1.17167e-05	0.00106712	122.97	131.46	121.26	456.64	332.45	295.78	125.23	361.623	AT4G16160	OEP162	GO:0031359//integral component of chloroplast outer membrane,cytoplasm;GO:0031359//integral component of chloroplast outer membrane,chloroplast;GO:0009527//plastid outer membrane,other membranes;GO:0031359//integral component of chloroplast outer membrane,chloroplast;GO:0031359//integral component of chloroplast outer membrane,plastid;GO:0015171//amino acid transmembrane transporter activity,tran…	BnaC07g33510D [Brassica napus]
Embryo/seed development	BnaA01G0309900ZS	-7.84799	6.45268e-10	1.55256e-07	0	0	0	3.05	2.26	1.89	0	2.4	AT3G20910	NF-YA9	GO:0048316//seed development,reproduction;GO:0048316//seed development,post-embryonic development;GO:0003677//DNA binding,DNA binding;GO:0045892//negative regulation of transcription, DNA-templated,other metabolic processes;GO:0016602//CCAAT-binding factor complex,nucleus;GO:0048316//seed development,anatomical structure development;GO:0009555//pollen development,multicellular organism developmen…	PREDICTED: nuclear transcription factor Y subunit A-9-like [Brassica rapa]
Embryo/seed development	BnaC01G0429200ZS	-6.03085	5.08658e-06	0.000520078	0	0	0.14	3.84	2.5	3.3	0.0466667	3.21333	AT3G15660	GRXS15	GO:0005829//cytosol,cytosol;GO:0005515//protein binding,protein binding;GO:0005759//mitochondrial matrix,other intracellular components;GO:0051537//2 iron, 2 sulfur cluster binding,other binding;GO:0005739//mitochondrion,mitochondrion;GO:0005759//mitochondrial matrix,mitochondrion;GO:0045454//cell redox homeostasis,other cellular processes;GO:0046872//metal ion binding,other binding;GO:0045454//c…	BnaC01g35910D [Brassica napus]
Embryo/seed development	BnaA01G0367200ZS	-1.05659	9.56072e-15	4.71812e-12	69.96	73.13	67.39	157.54	146.46	169.77	70.16	157.923	AT3G12490	CYS6	GO:0004869//cysteine-type endopeptidase inhibitor activity,enzyme regulator activity;GO:0006972//hyperosmotic response,response to abiotic stimulus;GO:0005576//extracellular region,extracellular region;GO:0005829//cytosol,cytosol;GO:0005829//cytosol,cytosol;GO:0009414//response to water deprivation,response to chemical;GO:0009409//response to cold,response to stress;GO:0006972//hyperosmotic respo…	PREDICTED: cysteine proteinase inhibitor 6-like [Brassica rapa]
Embryo/seed development	BnaC05G0521600ZS	-1.02745	1.0464e-05	0.000969466	1.81	1.85	1.47	3.52	3.4	4.81	1.71	3.91	AT3G07020	UGT80A2	GO:0048316//seed development,post-embryonic development;GO:0005886//plasma membrane,plasma membrane;GO:0048316//seed development,multicellular organism development;GO:0030259//lipid glycosylation,other metabolic processes;GO:0016757//transferase activity, transferring glycosyl groups,transferase activity;GO:0005634//nucleus,nucleus;GO:0030259//lipid glycosylation,other cellular processes;GO:00483…	BnaC05g44970D [Brassica napus]
Embryo/seed development	BnaC01G0512100ZS	-6.02706	1.89172e-17	1.4756e-14	1.12	0.67	2.85	94.47	86.76	85.46	1.54667	88.8967	AT3G04400	RPL23B	GO:0022625//cytosolic large ribosomal subunit,other intracellular components;GO:0009507//chloroplast,chloroplast;GO:0009793//embryo development ending in seed dormancy,multicellular organism development;GO:0009793//embryo development ending in seed dormancy,post-embryonic development;GO:0009793//embryo development ending in seed dormancy,embryo development;GO:0009793//embryo development ending in…	hypothetical protein CARUB_v10014805mg, partial [Capsella rubella]
Embryo/seed development	BnaA01G0417600ZS	-1.83789	9.75084e-05	0.00634684	0.22	0.39	0.39	1.31	1.07	1.64	0.333333	1.34	AT3G01060	-	GO:0016874//ligase activity,catalytic activity;GO:0007623//circadian rhythm,circadian rhythm;GO:0009507//chloroplast,chloroplast	BnaCnng29080D [Brassica napus]
Embryo/seed development	BnaA07G0288800ZS	-4.82185	1.14748e-11	3.67513e-09	0.03	0	0.02	0.54	0.44	0.46	0.0166667	0.48	AT1G66730	LIG6	GO:0006303//double-strand break repair via nonhomologous end joining,response to stress;GO:0006281//DNA repair,DNA metabolic process;GO:0006273//lagging strand elongation,other metabolic processes;GO:0006281//DNA repair,other cellular processes;GO:0006303//double-strand break repair via nonhomologous end joining,DNA metabolic process;GO:0006266//DNA ligation,DNA metabolic process;GO:0005737//cyto…	PREDICTED: DNA ligase 1 isoform X2 [Brassica rapa]
Embryo/seed development	BnaC02G0458400ZS	-1.46657	3.38563e-06	0.000369606	0.72	1.89	1.3	4.62	2.62	4.64	1.30333	3.96	AT3G27785	MYB118	GO:0009960//endosperm development,multicellular organism development;GO:0010439//regulation of glucosinolate biosynthetic process,secondary metabolic process;GO:2001280//positive regulation of unsaturated fatty acid biosynthetic process,other cellular processes;GO:0045893//positive regulation of transcription, DNA-templated,biosynthetic process;GO:0045723//positive regulation of fatty acid biosyn…	PREDICTED: uncharacterized protein LOC103854215 [Brassica rapa]
Embryo/seed development	BnaC04G0072900ZS	-0.620417	0.000111456	0.00705065	11.72	16.68	15.64	27.18	19.78	27.83	14.68	24.93	AT2G39510	-	GO:0005886//plasma membrane,plasma membrane;GO:0048316//seed development,post-embryonic development;GO:0048316//seed development,anatomical structure development;GO:0098712//L-glutamate import across plasma membrane,response to chemical;GO:0009507//chloroplast,chloroplast;GO:0015186//L-glutamine transmembrane transporter activity,transporter activity;GO:0098712//L-glutamate import across plasma m…	BnaC04g05980D [Brassica napus]
Hormone	BnaA02G0403000ZS	-1.80773	3.11071e-05	0.0024032	0.18	0.5	0.28	1.56	0.77	1.37	0.32	1.23333	AT5G63380	4CLL9	GO:0005739//mitochondrion,mitochondrion;GO:0016207//4-coumarate-CoA ligase activity,catalytic activity;GO:0016874//ligase activity,catalytic activity;GO:0009695//jasmonic acid biosynthetic process,biosynthetic process;GO:0009695//jasmonic acid biosynthetic process,other metabolic processes;GO:0005524//ATP binding,other binding;GO:0031408//oxylipin biosynthetic process,lipid metabolic process;GO:0…	PREDICTED: 4-coumarate--CoA ligase-like 9 [Brassica rapa]
Hormone	BnaC03G0349300ZS	-3.74121	1.59171e-08	2.92693e-06	0.32	0.07	0.21	3.42	2.82	2.68	0.2	2.97333	AT5G26920	CBP60G	GO:0009697//salicylic acid biosynthetic process,other metabolic processes;GO:0009816//defense response to bacterium, incompatible interaction,response to external stimulus;GO:0080142//regulation of salicylic acid biosynthetic process,other metabolic processes;GO:0003700//DNA-binding transcription factor activity,DNA-binding transcription factor activity;GO:0080142//regulation of salicylic acid bi…	BnaC09g43910D, partial [Brassica napus]
Hormone	BnaA02G0083300ZS	-3.16444	0.000179135	0.0104002	0.73	0	0.03	3.8	1.71	5.8	0.253333	3.77	AT5G20040	IPT9	GO:0006400//tRNA modification,other metabolic processes;GO:0005634//nucleus,nucleus;GO:0005634//nucleus,nucleus;GO:0009691//cytokinin biosynthetic process,other cellular processes;GO:0009691//cytokinin biosynthetic process,biosynthetic process;GO:0005524//ATP binding,other binding;GO:0009691//cytokinin biosynthetic process,other metabolic processes;GO:0006400//tRNA modification,nucleobase-contain…	PREDICTED: tRNA dimethylallyltransferase 9 [Brassica rapa]
Hormone	BnaC02G0095000ZS	-1.42411	3.03368e-09	6.40677e-07	2.32	2.89	2.2	6.03	7.37	9.21	2.47	7.53667	AT5G19530	ACL5	GO:0005737//cytoplasm,cytoplasm;GO:0006596//polyamine biosynthetic process,biosynthetic process;GO:0009926//auxin polar transport,transport;GO:0009826//unidimensional cell growth,growth;GO:0048759//xylem vessel member cell differentiation,cell differentiation;GO:0009826//unidimensional cell growth,cellular component organization;GO:0048759//xylem vessel member cell differentiation,anatomical stru…	BnaC02g08800D [Brassica napus]
Hormone	BnaC02G0026000ZS	-1.29171	0.00026777	0.0146658	0.9	1.1	0.73	2.96	1.73	2.2	0.91	2.29667	AT5G06960	TGA5	GO:0005515//protein binding,protein binding;GO:0006351//transcription, DNA-templated,other metabolic processes;GO:0009863//salicylic acid mediated signaling pathway,response to endogenous stimulus;GO:0009410//response to xenobiotic stimulus,response to chemical;GO:0005515//protein binding,protein binding;GO:0006355//regulation of transcription, DNA-templated,other cellular processes;GO:0009863//s…	BnaC02g01780D [Brassica napus]
Hormone	BnaC02G0327600ZS	-0.669465	0.000932971	0.039133	3.84	5.69	4.16	8.06	7.51	7.28	4.56333	7.61667	AT1G80360	VAS1	GO:0008483//transaminase activity,transferase activity;GO:0009072//aromatic amino acid family metabolic process,other metabolic processes;GO:0005737//cytoplasm,cytoplasm;GO:0008483//transaminase activity,transferase activity;GO:0006568//tryptophan metabolic process,other cellular processes;GO:0006569//tryptophan catabolic process,other cellular processes;GO:0009693//ethylene biosynthetic process,…	PREDICTED: bifunctional aspartate aminotransferase and glutamate/aspartate-prephenate aminotransferase-like [Brassica rapa]
Hormone	BnaC02G0285000ZS	-1.51109	0.00121493	0.0470803	1.06	1.54	0.5	2.96	2.77	3.67	1.03333	3.13333	AT1G74950	TIFY10B	GO:0009611//response to wounding,response to stress;GO:0005515//protein binding,protein binding;GO:0005634//nucleus,nucleus;GO:2000022//regulation of jasmonic acid mediated signaling pathway,other cellular processes;GO:0005515//protein binding,protein binding;GO:0005515//protein binding,protein binding;GO:0005634//nucleus,nucleus;GO:0009753//response to jasmonic acid,response to chemical;GO:00056…	BnaCnng08230D [Brassica napus]
Hormone	BnaC01G0393200ZS	-4.48213	1.50674e-75	1.04098e-71	1.08	0.78	4.61	30.16	27.66	35.19	2.15667	31.0033	AT3G19820	DIM	GO:0006694//steroid biosynthetic process,other metabolic processes;GO:0005886//plasma membrane,plasma membrane;GO:0009834//plant-type secondary cell wall biogenesis,other cellular processes;GO:0071949//FAD binding,nucleotide binding;GO:0006694//steroid biosynthetic process,biosynthetic process;GO:0005516//calmodulin binding,protein binding;GO:0016132//brassinosteroid biosynthetic process,other me…	BnaC01g33070D [Brassica napus]
Hormone	BnaC04G0456200ZS	-3.2006	7.19705e-08	1.15253e-05	0.06	0.02	0.06	0.54	0.39	0.55	0.0466667	0.493333	AT2G24300	CBP60E	GO:0005634//nucleus,nucleus;GO:0080142//regulation of salicylic acid biosynthetic process,other cellular processes;GO:0005516//calmodulin binding,protein binding;GO:0003700//DNA-binding transcription factor activity,DNA-binding transcription factor activity;GO:0080142//regulation of salicylic acid biosynthetic process,other metabolic processes;GO:0005634//nucleus,nucleus;GO:0005516//calmodulin bi…	BnaC04g36570D [Brassica napus]
Hormone	BnaC08G0509000ZS	-0.915761	2.65752e-05	0.00211039	5.01	11.43	6.79	19.07	13.45	14.11	7.74333	15.5433	AT1G12010	ACO3	GO:0009815//1-aminocyclopropane-1-carboxylate oxidase activity,catalytic activity;GO:0051213//dioxygenase activity,catalytic activity;GO:0009693//ethylene biosynthetic process,other metabolic processes;GO:0005829//cytosol,cytosol;GO:0071398//cellular response to fatty acid,response to chemical;GO:0009693//ethylene biosynthetic process,biosynthetic process;GO:0009693//ethylene biosynthetic process…	BnaC08g41620D [Brassica napus]
[truncated: 420 more rows]

## Sheet: Supplementary Table S4
Table S4. A list of DAP-seq enriched peaks in both biological replicates (q value cutoff = 0.05).
Peak number	Gene ID	Annotation	DistanceToTSS	-Log10 (P value)	Fold enrichment	-Log10 (q value)	GO Description
overlap_peak_1	BnaC08G0467400ZS	Distal Intergenic	10556	1507.29	160.839	1500.47	NA
[truncated: 12,880 more rows]
